# Supplementary material for: LYVE-1–expressing Macrophages Modulate the Hyaluronan-containing Extracellular Matrix in the Mammary Stroma and Contribute to Mammary Tumor Growth
Source: Cancer Res Commun. 2024 May 31;4(5):1380–97. doi: 10.1158/2767-9764.CRC-24-0205 (PMC11141485; doi:10.1158/2767-9764.CRC-24-0205)
Supplement: Supplementary Table 1 — Table depicting differential gene expression data comparing each cluster relative to all other clusters within tumors derived from Csfrfl/fl mice. [file crc-24-0205-s01.xlsx]

## Sheet: DEG_Round1Clusters_NoCreOnly
Table S1: Inter-cluster differential gene expression Table depicting differential gene expression data comparing each cluster relative to all other clusters within tumors derived from Csfrfl/fl mice.
DEG_Round1Clusters_NoCreOnly
p_val	avg_log2FC	pct.1	pct.2	p_val_adj	cluster	gene	signed_negLog10_p_val_adj	signed_negLog10_p_val
0	5.45127	0.998	0.486	0	0	S100a9	294.604	Inf
0	5.28039	0.998	0.468	0	0	S100a8	294.604	Inf
0	4.69507	0.994	0.45	0	0	Cxcl2	294.604	Inf
0	3.74243	0.738	0.081	0	0	Retnlg	294.604	Inf
0	3.70098	0.798	0.095	0	0	G0s2	294.604	Inf
0	3.50177	0.994	0.54	0	0	Il1b	294.604	Inf
0	3.22953	0.89	0.129	0	0	Acod1	294.604	Inf
0	2.88825	0.983	0.558	0	0	Wfdc17	294.604	Inf
0	2.87252	0.451	0.047	0	0	Cstdc4	294.604	Inf
0	2.82522	0.783	0.367	0	0	Ccl3	294.604	Inf
0	2.70204	0.94	0.283	0	0	Ifitm1	294.604	Inf
0	2.69647	0.895	0.255	0	0	Clec4e	294.604	Inf
0	2.67376	0.785	0.137	0	0	Ptgs2	294.604	Inf
0	2.59944	0.72	0.081	0	0	Wfdc21	294.604	Inf
0	2.59509	0.854	0.179	0	0	Cd14	294.604	Inf
0	2.56387	0.419	0.049	0	0	Cxcl3	294.604	Inf
0	2.4775	1	0.91	0	0	Srgn	294.604	Inf
0	2.45522	0.862	0.11	0	0	Hdc	294.604	Inf
0	2.45215	0.83	0.089	0	0	Hcar2	294.604	Inf
0	2.42493	0.827	0.18	0	0	Slpi	294.604	Inf
0	2.41519	0.973	0.671	0	0	Nfkbia	294.604	Inf
0	2.33482	0.856	0.548	0	0	Ccl4	294.604	Inf
0	2.33336	0.799	0.232	0	0	Egr1	294.604	Inf
0	2.2757	0.972	0.584	0	0	Dusp1	294.604	Inf
0	2.23286	0.858	0.278	0	0	Ier3	294.604	Inf
0	2.21007	0.796	0.304	0	0	Il1rn	294.604	Inf
0	2.19643	0.471	0.034	0	0	Stfa2l1	294.604	Inf
0	2.17576	0.678	0.25	0	0	Ccrl2	294.604	Inf
0	2.13891	0.808	0.143	0	0	Slc7a11	294.604	Inf
0	2.10319	0.896	0.184	0	0	Clec4d	294.604	Inf
0	2.10229	0.944	0.426	0	0	Mxd1	294.604	Inf
0	2.08758	0.961	0.563	0	0	Zfp36	294.604	Inf
0	2.07777	0.724	0.205	0	0	Ccl6	294.604	Inf
0	2.04235	0.545	0.062	0	0	Lcn2	294.604	Inf
0	1.97165	0.972	0.479	0	0	Lilr4b	294.604	Inf
0	1.95006	0.918	0.385	0	0	Grina	294.604	Inf
0	1.94661	0.685	0.34	0	0	Rsad2	294.604	Inf
0	1.93233	0.821	0.336	0	0	Nfkbiz	294.604	Inf
0	1.90981	0.927	0.393	0	0	Slfn4	294.604	Inf
0	1.88891	0.989	0.597	0	0	Cebpb	294.604	Inf
0	1.8802	1	0.987	0	0	Fth1	294.604	Inf
0	1.87961	0.838	0.181	0	0	Csf3r	294.604	Inf
0	1.87548	0.992	0.725	0	0	Mcl1	294.604	Inf
0	1.84949	0.672	0.152	0	0	Nlrp3	294.604	Inf
0	1.84	0.812	0.285	0	0	Plaur	294.604	Inf
0	1.80218	0.765	0.306	0	0	Tnfaip2	294.604	Inf
0	1.7922	0.643	0.146	0	0	Osm	294.604	Inf
0	1.73823	0.923	0.572	0	0	Plek	294.604	Inf
0	1.73502	0.854	0.251	0	0	Ccr1	294.604	Inf
0	1.69686	0.784	0.236	0	0	Il1r2	294.604	Inf
0	1.68752	0.985	0.752	0	0	Junb	294.604	Inf
0	1.68145	0.424	0.102	0	0	Thbs1	294.604	Inf
0	1.66039	0.832	0.432	0	0	Neat1	294.604	Inf
0	1.65164	0.614	0.033	0	0	Il1f9	294.604	Inf
0	1.6284	0.662	0.035	0	0	Cxcr2	294.604	Inf
0	1.59157	0.758	0.206	0	0	Csrnp1	294.604	Inf
0	1.58549	0.438	0.132	0	0	Hilpda	294.604	Inf
0	1.5847	0.836	0.313	0	0	Cd300lf	294.604	Inf
0	1.57195	0.954	0.531	0	0	Lilrb4a	294.604	Inf
0	1.53893	0.768	0.172	0	0	Ets2	294.604	Inf
0	1.53163	0.764	0.212	0	0	Cd9	294.604	Inf
0	1.52344	0.963	0.572	0	0	Samsn1	294.604	Inf
0	1.51492	0.969	0.721	0	0	Pim1	294.604	Inf
0	1.47221	0.757	0.271	0	0	Lmnb1	294.604	Inf
0	1.44401	0.623	0.062	0	0	Trem1	294.604	Inf
0	1.4049	0.719	0.428	0	0	Gadd45b	294.604	Inf
0	1.38412	0.711	0.181	0	0	Smox	294.604	Inf
0	1.381	0.76	0.409	0	0	Ppp1r15a	294.604	Inf
0	1.38002	0.902	0.467	0	0	Msrb1	294.604	Inf
0	1.34632	0.505	0.04	0	0	Lrg1	294.604	Inf
0	1.34627	0.685	0.195	0	0	Entpd1	294.604	Inf
0	1.33315	0.804	0.382	0	0	Litaf	294.604	Inf
0	1.29907	0.822	0.457	0	0	Cd44	294.604	Inf
0	1.28261	0.795	0.47	0	0	Pnrc1	294.604	Inf
0	1.27585	0.653	0.208	0	0	Slc16a3	294.604	Inf
0	1.27153	0.589	0.316	0	0	Cd274	294.604	Inf
0	1.25266	0.521	0.06	0	0	Gadd45a	294.604	Inf
0	1.2337	0.62	0.32	0	0	Basp1	294.604	Inf
0	1.23062	0.576	0.275	0	0	Marcksl1	294.604	Inf
0	1.22075	0.996	0.888	0	0	Btg1	294.604	Inf
0	1.195	0.589	0.167	0	0	Upp1	294.604	Inf
0	1.19299	0.578	0.205	0	0	Fbxl5	294.604	Inf
0	1.18892	0.994	0.927	0	0	S100a11	294.604	Inf
0	1.17051	0.983	0.672	0	0	Ifitm2	294.604	Inf
0	1.16598	0.542	0.179	0	0	Tiparp	294.604	Inf
0	1.15777	0.859	0.46	0	0	Tpd52	294.604	Inf
0	1.13092	0.834	0.543	0	0	Btg2	294.604	Inf
0	1.11206	0.553	0.237	0	0	Socs3	294.604	Inf
0	1.10819	0.681	0.242	0	0	Gda	294.604	Inf
0	1.07735	0.594	0.332	0	0	Tnfaip3	294.604	Inf
0	1.07336	0.332	0.025	0	0	Asprv1	294.604	Inf
0	1.06533	0.503	0.053	0	0	Ankrd33b	294.604	Inf
0	1.06501	0.433	0.026	0	0	Mmp9	294.604	Inf
0	1.05393	0.714	0.308	0	0	Fcgr3	294.604	Inf
0	1.04882	0.584	0.169	0	0	Mcemp1	294.604	Inf
0	1.03353	0.776	0.502	0	0	Ccnl1	294.604	Inf
0	1.02993	0.676	0.413	0	0	Rab7	294.604	Inf
0	1.02654	0.239	0.019	0	0	Il1a	294.604	Inf
0	1.02516	0.775	0.474	0	0	Ier5	294.604	Inf
0	1.01187	0.523	0.153	0	0	Nudt4	294.604	Inf
0	1.00438	0.664	0.306	0	0	Ptafr	294.604	Inf
0	0.99043	0.586	0.212	0	0	Ndel1	294.604	Inf
0	0.955656	0.963	0.75	0	0	Isg15	294.604	Inf
0	0.947336	0.418	0.068	0	0	Fpr1	294.604	Inf
0	0.924099	0.478	0.054	0	0	Arg2	294.604	Inf
0	0.908789	0.728	0.529	0	0	Picalm	294.604	Inf
0	0.90832	0.607	0.316	0	0	Tgoln1	294.604	Inf
0	0.906884	0.401	0.024	0	0	Gm20406	294.604	Inf
0	0.904222	0.951	0.816	0	0	Ubc	294.604	Inf
0	0.900664	0.519	0.119	0	0	C5ar1	294.604	Inf
0	0.89672	0.425	0.134	0	0	Dgat1	294.604	Inf
0	0.896051	0.574	0.229	0	0	Trib1	294.604	Inf
0	0.8937	0.466	0.05	0	0	Cd33	294.604	Inf
0	0.892935	0.398	0.075	0	0	Igfbp6	294.604	Inf
0	0.892507	0.665	0.347	0	0	Nfe2l2	294.604	Inf
0	0.888234	0.464	0.091	0	0	Cd24a	294.604	Inf
0	0.881989	0.689	0.411	0	0	Oasl2	294.604	Inf
0	0.874216	0.531	0.236	0	0	Lyst	294.604	Inf
0	0.869546	0.478	0.187	0	0	Pde4b	294.604	Inf
0	0.865416	0.879	0.691	0	0	Cd53	294.604	Inf
0	0.858384	0.999	0.934	0	0	Ftl1	294.604	Inf
0	0.851478	0.802	0.56	0	0	Sdcbp	294.604	Inf
0	0.850214	0.389	0.069	0	0	Mirt1	294.604	Inf
0	0.8469	0.566	0.246	0	0	Fosl2	294.604	Inf
0	0.840833	0.374	0.053	0	0	Tnfrsf23	294.604	Inf
0	0.836401	0.331	0.041	0	0	E230032D23Rik	294.604	Inf
0	0.830235	0.63	0.292	0	0	Gsr	294.604	Inf
0	0.82837	0.883	0.645	0	0	Prdx5	294.604	Inf
0	0.825185	0.633	0.285	0	0	Emilin2	294.604	Inf
0	0.816322	0.494	0.158	0	0	Fpr2	294.604	Inf
0	0.797225	0.263	0.016	0	0	F3	294.604	Inf
0	0.775505	0.549	0.263	0	0	Adipor1	294.604	Inf
0	0.772736	0.971	0.807	0	0	Slfn2	294.604	Inf
0	0.769046	0.542	0.254	0	0	Sorl1	294.604	Inf
0	0.758707	0.353	0.092	0	0	Gm13822	294.604	Inf
0	0.755973	0.326	0.015	0	0	Mrgpra2b	294.604	Inf
0	0.754534	0.353	0.016	0	0	Mirt2	294.604	Inf
0	0.753946	0.42	0.097	0	0	Rabgef1	294.604	Inf
0	0.752965	0.998	0.98	0	0	Eif1	294.604	Inf
0	0.752052	0.564	0.28	0	0	Adam8	294.604	Inf
0	0.733541	0.396	0.106	0	0	Plk3	294.604	Inf
0	0.726067	0.999	0.813	0	0	Tyrobp	294.604	Inf
0	0.719317	0.378	0.085	0	0	Cpeb2	294.604	Inf
0	0.718585	0.507	0.223	0	0	Rnf149	294.604	Inf
0	0.717549	0.384	0.098	0	0	Tarm1	294.604	Inf
0	0.708305	0.439	0.147	0	0	Slc2a1	294.604	Inf
0	0.690926	0.434	0.142	0	0	Trim30b	294.604	Inf
0	0.680705	0.467	0.192	0	0	Snap23	294.604	Inf
0	0.675415	0.988	0.911	0	0	Fxyd5	294.604	Inf
0	0.669531	0.36	0.093	0	0	Sh2d3c	294.604	Inf
0	0.640788	0.333	0.053	0	0	Il1rap	294.604	Inf
0	0.629722	0.331	0.054	0	0	Ppp1r3b	294.604	Inf
0	0.620446	0.317	0.045	0	0	Rab44	294.604	Inf
0	0.611697	0.319	0.081	0	0	Rhov	294.604	Inf
0	0.601212	0.29	0.029	0	0	Sgms2	294.604	Inf
0	0.595448	0.262	0.034	0	0	Egln3	294.604	Inf
0	0.577714	0.339	0.071	0	0	Rab20	294.604	Inf
0	0.555578	0.289	0.061	0	0	Maff	294.604	Inf
0	0.549564	0.261	0.033	0	0	Igf1r	294.604	Inf
0	0.549096	0.217	0.009	0	0	Steap4	294.604	Inf
0	0.544357	0.291	0.062	0	0	H2-Q10	294.604	Inf
0	0.515012	0.23	0.008	0	0	Chil1	294.604	Inf
0	0.513483	0.224	0.017	0	0	Rdh12	294.604	Inf
0	0.492561	0.176	0.012	0	0	Olr1	294.604	Inf
0	0.430102	0.229	0.033	0	0	Dmxl2	294.604	Inf
0	0.380164	0.142	0.007	0	0	Ly6g	294.604	Inf
1.11025e-293	0.458949	0.264	0.058	2.0483e-294	0	Tlr4	293.689	292.955
1.12782e-293	0.340086	0.172	0.018	2.08072e-293	0	Dhrs9	292.682	292.948
1.13956e-293	0.720596	0.442	0.164	2.10237e-293	0	Hp	292.677	292.943
1.64083e-293	0.504285	1	0.998	3.02717e-293	0	Malat1	292.519	292.785
3.00396e-293	0.916492	0.66	0.436	5.54201e-293	0	Resf1	292.256	292.522
3.04807e-293	0.491722	0.295	0.076	5.62338e-293	0	Selenon	292.25	292.516
3.19235e-293	0.596373	0.283	0.07	5.88957e-291	0	Rgcc	290.23	292.496
4.99211e-293	0.675814	0.482	0.221	9.20995e-291	0	2023-03-07	290.036	292.302
1.78009e-288	0.322547	0.126	0.006	3.28408e-284	0	Schip1	283.484	287.75
7.77556e-288	0.613681	0.35	0.114	1.43451e-283	0	Gla	282.843	287.109
4.02427e-286	0.393768	0.193	0.028	7.42438e-282	0	Tnfrsf26	281.129	285.395
4.62006e-286	0.758119	0.588	0.335	8.52355e-282	0	Kdm6b	281.069	285.335
1.08416e-285	0.658238	0.49	0.215	2.00016e-281	0	Cd300ld	280.699	284.965
1.09527e-279	0.713734	0.999	0.993	2.02066e-275	0	Actg1	274.695	278.96
2.72486e-276	0.347567	0.15	0.014	5.02709e-272	0	Ifit1bl2	271.299	275.565
2.25943e-272	0.393578	0.176	0.024	4.16843e-268	0	Osgin1	267.38	271.646
9.10243e-272	0.632619	0.395	0.155	1.67931e-267	0	Suco	266.775	271.041
2.22933e-269	0.668834	0.507	0.255	4.11289e-265	0	Syk	264.386	268.652
4.92587e-264	0.922589	0.627	0.425	9.08775e-260	0	Tra2a	259.042	263.308
3.72074e-259	1.26344	0.542	0.323	6.86439e-255	0	Ifrd1	254.163	258.429
1.18001e-258	0.687364	0.468	0.222	2.17699e-254	0	Nfil3	253.662	257.928
4.40957e-257	0.546288	0.318	0.103	8.13521e-253	0	Il15	252.09	256.356
9.09589e-257	0.726698	0.621	0.378	1.6781e-252	0	Slc15a3	251.775	256.041
2.41744e-254	0.951161	0.343	0.125	4.45993e-250	0	Csf1	249.351	253.617
5.14981e-254	0.45732	0.29	0.085	9.50089e-250	0	Pygl	249.022	253.288
6.04397e-254	0.717366	0.68	0.456	1.11505e-249	0	Slfn1	248.953	253.219
5.35593e-253	0.5074	0.297	0.09	9.88116e-249	0	Gk	248.005	252.271
8.21309e-251	0.389692	0.192	0.033	1.51523e-246	0	Slc40a1	245.82	250.085
2.04396e-249	0.34449	0.177	0.028	3.77091e-245	0	Ptgs2os2	244.424	248.69
1.17675e-247	0.235502	0.111	0.006	2.17098e-243	0	Mrgpra2a	242.663	246.929
1.48214e-246	0.468063	0.299	0.093	2.73439e-242	0	Retreg1	241.563	245.829
1.14285e-240	0.959305	0.479	0.237	2.10845e-236	0	Ifitm6	235.676	239.942
1.98524e-238	0.588553	0.28	0.084	3.66256e-234	0	Slc2a3	233.436	237.702
3.98562e-237	0.396036	0.233	0.057	7.35306e-233	0	Xylt1	232.134	236.4
1.46271e-235	0.381668	0.102	0.004	2.69855e-231	0	Prok2	230.569	234.835
3.81548e-235	0.690428	0.635	0.433	7.03918e-231	0	Snx20	230.152	234.418
1.80663e-233	0.589679	0.806	0.534	3.33306e-229	0	Marcks	228.477	232.743
2.09464e-232	0.619163	0.6	0.332	3.8644e-228	0	Sell	227.413	231.679
2.44609e-230	0.337807	0.147	0.019	4.5128e-226	0	Tnfaip6	225.346	229.612
1.42325e-223	0.307866	0.174	0.031	2.62575e-219	0	Trpm2	218.581	222.847
2.57085e-221	0.604956	0.349	0.137	4.74297e-217	0	Cyp4f18	216.324	220.59
4.05604e-220	0.196143	0.097	0.004	7.48298e-216	0	Nlrp12	215.126	219.392
1.15976e-219	0.695381	0.516	0.296	2.13964e-215	0	Casp4	214.67	218.936
3.22885e-218	0.55273	0.348	0.139	5.9569e-214	0	Nfkbid	213.225	217.491
3.24148e-218	0.562911	0.538	0.28	5.9802e-214	0	Pla2g7	213.223	217.489
6.18808e-216	0.197734	0.094	0.004	1.14164e-211	0	Retn	210.942	215.208
3.26997e-215	0.765664	0.663	0.513	6.03277e-211	0	Atp6v1e1	210.219	214.485
8.32094e-215	0.526729	0.354	0.146	1.53513e-210	0	Stx11	209.814	214.08
6.20284e-214	0.704889	0.689	0.465	1.14436e-209	0	Alox5ap	208.941	213.207
6.12379e-212	0.438717	0.257	0.078	1.12978e-207	0	St3gal6	206.947	211.213
3.65982e-211	0.211447	0.096	0.005	6.752e-207	0	Gm39321	206.171	210.437
1.66061e-207	1.1059	0.552	0.335	3.06366e-203	0	Ifit1	202.514	206.78
3.32331e-207	0.491756	0.945	0.818	6.13118e-203	0	Gabarap	202.212	206.478
5.69779e-207	0.558156	0.219	0.057	1.05119e-202	0	Mmp8	201.978	206.244
1.38159e-206	0.705156	0.331	0.134	2.54889e-202	0	Rnasel	201.594	205.86
7.8613e-205	0.473637	0.989	0.95	1.45033e-200	0	H3f3a	199.839	204.105
1.07048e-198	0.708187	0.435	0.229	1.97492e-194	0	Ddit3	193.704	197.97
6.99684e-198	0.422815	0.245	0.075	1.29085e-193	0	Jdp2	192.889	197.155
3.15601e-195	0.754741	0.569	0.357	5.82253e-191	0	Plin2	190.235	194.501
7.49539e-195	0.550324	0.355	0.158	1.38283e-190	0	Gpcpd1	189.859	194.125
1.69605e-194	0.499449	0.859	0.664	3.12904e-190	0	Sat1	189.505	193.771
1.22092e-193	0.773017	0.493	0.274	2.25248e-189	0	Klf2	188.647	192.913
9.86279e-189	0.311773	0.192	0.047	1.81959e-184	0	Msra	183.74	188.006
1.69059e-188	0.463781	0.24	0.076	3.11898e-184	0	Dedd2	183.506	187.772
6.0058e-187	0.602987	0.819	0.67	1.10801e-182	0	Klf6	181.955	186.221
2.03741e-185	0.199106	0.093	0.007	3.75882e-181	0	Snai1	180.425	184.691
3.05161e-185	0.704842	0.705	0.503	5.62992e-181	0	Ifi204	180.249	184.515
8.76043e-184	1.02052	0.365	0.174	1.61621e-179	0	Tnf	178.792	183.057
1.08543e-181	0.191174	0.085	0.005	2.0025e-177	0	4930519G04Rik	176.698	180.964
7.70356e-181	0.610913	0.505	0.295	1.42123e-176	0	Csf2rb	175.847	180.113
2.936e-176	0.750116	0.485	0.288	5.41662e-172	0	Pglyrp1	171.266	175.532
9.97334e-176	0.576146	0.586	0.399	1.83998e-171	0	Rtp4	170.735	175.001
2.22926e-172	0.175758	0.08	0.004	4.11277e-168	0	Entpd3	167.386	171.652
2.25444e-172	0.537782	0.4	0.21	4.15921e-168	0	Baz2b	167.381	171.647
2.96923e-172	0.438494	0.327	0.141	5.47793e-168	0	Il13ra1	167.261	171.527
1.54112e-171	0.233955	0.109	0.014	2.84321e-167	0	Ccdc126	166.546	170.812
1.04997e-169	0.413569	0.293	0.117	1.93709e-165	0	Pag1	164.713	168.979
4.19686e-168	0.694444	0.326	0.146	7.74279e-164	0	Ero1l	163.111	167.377
1.60503e-167	0.699994	0.611	0.476	2.96112e-163	0	Ddx6	162.529	166.795
6.40047e-167	0.229884	0.108	0.014	1.18082e-162	0	Kcnj2	161.928	166.194
2.24285e-166	0.452383	0.292	0.118	4.13784e-162	0	Dusp16	161.383	165.649
7.59538e-164	0.280958	0.125	0.021	1.40127e-159	0	Gm47230	158.853	163.119
1.9883e-162	0.143652	0.071	0.003	3.66821e-158	0	Sycp2	157.436	161.702
7.8336e-161	0.342699	0.214	0.068	1.44522e-156	0	4833407H14Rik	155.84	160.106
1.515e-160	0.45955	0.353	0.167	2.79503e-156	0	Gcnt2	155.554	159.82
1.25644e-159	0.224447	0.118	0.019	2.31801e-155	0	Gm15832	154.635	158.901
1.41205e-159	0.186525	0.097	0.011	2.60508e-155	0	Adgrg3	154.584	158.85
4.88057e-159	0.509821	0.529	0.334	9.00416e-155	0	Ncf2	154.046	158.312
8.27425e-159	0.56411	0.289	0.119	1.52652e-154	0	Bnip3	153.816	158.082
3.33107e-156	0.382043	0.995	0.787	6.14549e-152	0	Ifitm3	151.211	155.477
2.49788e-153	0.651978	0.53	0.374	4.60833e-149	0	Ddx3x	148.336	152.602
3.64246e-153	0.30695	0.065	0.002	6.71998e-149	0	Ngp	148.173	152.439
3.80226e-152	0.439931	0.309	0.136	7.01479e-148	0	Tlr2	147.154	151.42
1.4805e-151	0.208739	0.115	0.019	2.73137e-147	0	Gpat3	146.564	150.83
5.80828e-151	0.318794	0.202	0.063	1.07157e-146	0	Pbx1	145.97	150.236
5.7704e-150	0.355898	0.243	0.091	1.06458e-145	0	Rnf11	144.973	149.239
6.81193e-150	0.229259	0.111	0.018	1.25673e-145	0	Tgm1	144.901	149.167
9.617e-150	0.583565	0.475	0.314	1.77424e-145	0	Kpna4	144.751	149.017
1.87377e-149	0.1525	0.07	0.004	3.45691e-145	0	Myo1d	144.461	148.727
5.17204e-149	0.548161	0.422	0.246	9.54189e-145	0	Wsb1	144.02	148.286
1.23786e-148	0.281838	0.169	0.045	2.28372e-144	0	Dgat2	143.641	147.907
1.499e-148	0.259299	0.149	0.035	2.76551e-144	0	Tlr6	143.558	147.824
3.26153e-148	0.276049	0.148	0.035	6.01719e-144	0	Cass4	143.221	147.487
1.39465e-145	0.524039	0.412	0.235	2.57299e-141	0	Chd7	140.59	144.856
6.93973e-144	0.690674	0.582	0.424	1.28031e-139	0	Isg20	138.893	143.159
1.0028e-143	0.43078	0.292	0.13	1.85007e-139	0	Rab11fip1	138.733	142.999
1.10219e-140	0.652186	0.51	0.353	2.03344e-136	0	Nampt	135.692	139.958
3.82911e-139	0.421507	0.339	0.171	7.06432e-135	0	Rlf	134.151	138.417
4.69319e-139	0.515042	0.312	0.147	8.65847e-135	0	Ninj1	134.063	138.329
2.18047e-138	0.32739	0.155	0.04	4.02275e-134	0	Vegfa	133.395	137.661
3.95338e-137	0.284861	0.999	0.82	7.2936e-133	0	Fcer1g	132.137	136.403
9.63189e-137	0.583139	0.376	0.205	1.77699e-132	0	Tgm2	131.75	136.016
1.72478e-136	0.463961	0.363	0.194	3.18205e-132	0	2310001H17Rik	131.497	135.763
3.89271e-136	0.14919	0.083	0.01	7.18166e-132	0	Tacstd2	131.144	135.41
8.04345e-136	0.685821	0.516	0.352	1.48394e-131	0	Dusp5	130.829	135.095
1.03106e-135	0.546282	0.377	0.213	1.90221e-131	0	Tmem189	130.721	134.987
1.56325e-135	0.132425	0.061	0.003	2.88404e-131	0	4732465J04Rik	130.54	134.806
7.91025e-135	0.123629	0.061	0.003	1.45936e-130	0	Amer2	129.836	134.102
7.9714e-135	0.57696	0.5	0.342	1.47064e-130	0	Pik3ap1	129.832	134.098
1.51063e-134	0.18963	0.107	0.019	2.78695e-130	0	Rnf144a	129.555	133.821
6.63846e-134	0.41336	0.291	0.135	1.22473e-129	0	Irak2	128.912	133.178
1.59183e-133	0.555905	0.622	0.531	2.93677e-129	0	Map1lc3b	128.532	132.798
1.95514e-133	0.110201	0.055	0.002	3.60703e-129	0	9830107B12Rik	128.443	132.709
3.24448e-133	0.494245	0.446	0.279	5.98573e-129	0	Tnfrsf1a	128.223	132.489
9.47884e-133	0.237815	0.142	0.035	1.74875e-128	0	Pi16	127.757	132.023
5.85584e-132	0.358494	0.245	0.099	1.08034e-127	0	Fas	126.966	131.232
1.67667e-130	0.323024	0.241	0.097	3.09328e-126	0	Lpcat2	125.51	129.776
4.03078e-130	0.53306	0.59	0.441	7.43638e-126	0	Lamp2	125.129	129.395
3.00592e-129	0.646022	0.462	0.284	5.54563e-125	0	Atf3	124.256	128.522
4.54044e-129	0.608753	0.061	0.004	8.37667e-125	0	Stfa1	124.077	128.343
4.23735e-128	0.252211	0.174	0.054	7.81748e-124	0	Siglece	123.107	127.373
4.87736e-128	0.336129	0.234	0.093	8.99825e-124	0	Antxr2	123.046	127.312
7.5007e-128	0.309659	0.19	0.064	1.3838e-123	0	Sh2b2	122.859	127.125
1.74167e-127	0.518668	0.541	0.403	3.2132e-123	0	Tut7	122.493	126.759
3.1284e-127	0.50689	0.998	0.994	5.77159e-123	0	H3f3b	122.239	126.505
1.1331e-126	0.329294	0.221	0.085	2.09046e-122	0	Ccpg1	121.68	125.946
2.21484e-125	0.306349	0.077	0.009	4.08616e-121	0	Il23a	120.389	124.655
1.8513e-124	0.151407	0.079	0.01	3.41547e-120	0	Ppp1r3d	119.467	123.733
3.36405e-124	0.138951	0.058	0.003	6.20633e-120	0	Cxcr1	119.207	123.473
7.1298e-122	0.152791	0.081	0.011	1.31538e-117	0	Gm28809	116.881	121.147
1.10793e-121	0.396971	0.272	0.125	2.04401e-117	0	Ell2	116.69	120.955
7.90054e-118	0.403506	0.427	0.25	1.45757e-113	0	Pilra	112.836	117.102
4.10898e-117	0.450763	0.421	0.259	7.58065e-113	0	Themis2	112.12	116.386
5.56694e-116	0.351288	0.273	0.128	1.02704e-111	0	Per1	110.988	115.254
3.51162e-115	0.419038	0.975	0.93	6.47859e-111	0	Lcp1	110.189	114.454
4.2799e-115	0.8172	0.559	0.436	7.89599e-111	0	Cdkn1a	110.103	114.369
5.8972e-115	0.160462	0.098	0.019	1.08797e-110	0	Gm39556	109.963	114.229
4.02636e-114	0.367905	0.241	0.105	7.42823e-110	0	Cpne2	109.129	113.395
5.22602e-112	0.435514	0.405	0.248	9.64149e-108	0	Snx18	107.016	111.282
1.35114e-111	0.148437	0.07	0.008	2.49271e-107	0	Rps6ka2	106.603	110.869
1.3907e-111	0.364727	0.309	0.16	2.5657e-107	0	Bcl2l1	106.591	110.857
5.80247e-110	0.373011	0.281	0.14	1.0705e-105	0	Sde2	104.97	109.236
5.96776e-109	0.329511	0.2	0.079	1.10099e-104	0	Mpp7	103.958	108.224
5.6581e-107	0.108071	0.056	0.004	1.04386e-102	0	Gm16556	101.981	106.247
2.99337e-106	0.311669	0.267	0.125	5.52247e-102	0	Timp2	101.258	105.524
6.9844e-106	0.0994781	0.05	0.003	1.28855e-101	0	Rufy4	100.89	105.156
2.18604e-105	0.263412	0.152	0.049	4.03302e-101	0	Syne1	100.394	104.66
3.30951e-103	0.177517	0.34	0.18	6.10572e-99	0	Hmox1	98.2143	102.48
1.62483e-102	0.444921	0.435	0.295	2.99765e-98	0	Tet2	97.5232	101.789
1.08316e-101	0.306422	0.224	0.1	1.99832e-97	0	Iqsec1	96.6993	100.965
1.21143e-101	0.814797	0.415	0.272	2.23497e-97	0	Gbp2	96.6507	100.917
1.81601e-101	0.411586	0.876	0.735	3.35036e-97	0	Atp6v0c	96.4749	100.741
2.40548e-101	0.279529	0.196	0.079	4.43787e-97	0	Arl5b	96.3528	100.619
5.45986e-101	0.262061	0.171	0.063	1.00729e-96	0	Chst11	95.9968	100.263
7.83024e-101	0.334823	0.315	0.164	1.4446e-96	0	Fcgr4	95.8403	100.106
1.67531e-100	0.115358	0.06	0.006	3.09078e-96	0	Gm37800	95.5099	99.7759
2.91932e-99	0.319621	0.062	0.008	5.38585e-95	0	Csta2	94.2687	98.5347
3.73549e-99	0.464076	0.945	0.889	6.89161e-95	0	Txn1	94.1617	98.4277
4.8538e-99	0.45128	0.33	0.191	8.95478e-95	0	Tgif1	94.0479	98.3139
2.00873e-98	0.125162	0.066	0.009	3.70591e-94	0	Bmx	93.4311	97.6971
5.84803e-98	0.640661	0.607	0.477	1.0789e-93	0	Fos	92.967	97.233
1.88544e-96	0.155315	0.09	0.019	3.47845e-92	0	Optn	91.4586	95.7246
1.05024e-95	0.232237	0.156	0.054	1.93759e-91	0	Lipg	90.7127	94.9787
1.94244e-95	0.482474	0.931	0.887	3.5836e-91	0	Cox17	90.4457	94.7117
1.66954e-94	0.257664	0.177	0.069	3.08014e-90	0	Qsox1	89.5114	93.7774
2.75549e-94	0.434222	0.312	0.174	5.0836e-90	0	Cxcr4	89.2938	93.5598
8.35205e-94	0.172266	0.07	0.011	1.54087e-89	0	Nos2	88.8122	93.0782
1.06932e-93	0.233853	0.145	0.049	1.97279e-89	0	1700019L13Rik	88.7049	92.9709
1.35939e-93	0.224071	0.149	0.052	2.50795e-89	0	Ell	88.6007	92.8667
2.2491e-93	0.301655	0.248	0.121	4.14937e-89	0	Bst1	88.382	92.648
5.24406e-93	0.29062	0.216	0.097	9.67476e-89	0	Sesn2	88.0144	92.2803
4.73601e-92	0.41778	0.396	0.264	8.73747e-88	0	Cux1	87.0586	91.3246
4.72407e-91	0.132704	0.076	0.014	8.71544e-87	0	Crispld2	86.0597	90.3257
3.86193e-90	0.48929	0.37	0.235	7.12488e-86	0	Ddx60	85.1472	89.4132
6.77951e-90	0.604977	0.726	0.621	1.25075e-85	0	Jun	84.9028	89.1688
1.64398e-89	0.329012	0.233	0.112	3.03299e-85	0	Cebpd	84.5181	88.7841
2.52573e-89	0.355735	0.933	0.887	4.65971e-85	0	Ddx5	84.3316	88.5976
1.50176e-88	0.50416	0.395	0.265	2.7706e-84	0	Card19	83.5574	87.8234
1.91989e-88	0.264649	0.242	0.116	3.542e-84	0	Trem3	83.4508	87.7167
2.01055e-88	0.36143	0.305	0.177	3.70926e-84	0	Arih2	83.4307	87.6967
6.53054e-88	0.123021	0.073	0.013	1.20482e-83	0	Padi4	82.9191	87.1851
1.65365e-87	0.527032	0.42	0.292	3.05082e-83	0	Kctd12	82.5156	86.7816
2.89493e-87	0.396203	0.125	0.039	5.34086e-83	0	Inhba	82.2724	86.5384
2.90363e-87	0.330228	0.851	0.756	5.35691e-83	0	Pkm	82.2711	86.5371
1.45171e-86	0.337365	0.247	0.127	2.67826e-82	0	Fnip1	81.5721	85.8381
4.95116e-86	0.319822	0.539	0.375	9.1344e-82	0	Itgam	81.0393	85.3053
1.21312e-85	0.23926	0.183	0.075	2.23809e-81	0	Mgst1	80.6501	84.9161
5.79475e-85	0.133071	0.087	0.02	1.06907e-80	0	Sfxn5	79.971	84.237
4.67782e-83	0.376364	0.248	0.131	8.63011e-79	0	Atg2a	78.064	82.33
4.10684e-82	0.1658	0.097	0.026	7.57671e-78	0	Inpp5a	77.1205	81.3865
7.44103e-82	0.477442	0.441	0.328	1.3728e-77	0	Tes	76.8624	81.1284
1.01278e-81	0.135392	0.074	0.015	1.86848e-77	0	Rasip1	76.7285	80.9945
4.23275e-81	0.228797	0.157	0.062	7.809e-77	0	Pdlim7	76.1074	80.3734
4.92122e-81	0.436352	0.999	0.954	9.07915e-77	0	S100a6	76.042	80.3079
1.88599e-80	0.135222	0.081	0.019	3.47946e-76	0	Ggt5	75.4585	79.7245
2.02604e-79	0.395973	0.622	0.498	3.73784e-75	0	Zeb2	74.4274	78.6934
2.34459e-79	0.286279	0.262	0.139	4.32553e-75	0	Gm34084	74.364	78.6299
2.5383e-78	0.407755	0.394	0.281	4.68292e-74	0	Vps4b	73.3295	77.5955
8.40078e-78	0.361254	0.263	0.145	1.54986e-73	0	Tmcc1	72.8097	77.0757
3.18155e-77	0.186916	0.134	0.049	5.86964e-73	0	Zswim4	72.2314	76.4974
1.24834e-76	0.113398	0.077	0.017	2.30306e-72	0	Gm19705	71.6377	75.9037
3.17069e-75	0.576324	0.478	0.381	5.84961e-71	0	Xbp1	70.2329	74.4988
5.97105e-75	0.151077	0.086	0.022	1.1016e-70	0	E030030I06Rik	69.958	74.2239
2.1686e-74	0.434614	0.463	0.366	4.00085e-70	0	Riok3	69.3978	73.6638
1.09802e-72	0.138402	0.092	0.026	2.02574e-68	0	Slc27a4	67.6934	71.9594
4.87773e-72	0.19911	0.157	0.066	8.99893e-68	0	Slc2a6	67.0458	71.3118
7.25768e-72	0.17088	0.081	0.021	1.33897e-67	0	Rnd1	66.8732	71.1392
1.79233e-71	0.571383	0.466	0.342	3.30668e-67	0	Ifit3	66.4806	70.7466
2.65356e-70	0.391438	0.528	0.454	4.89555e-66	0	Ube2b	65.3102	69.5762
2.71506e-70	0.116185	0.074	0.018	5.00901e-66	0	Nfe2	65.3002	69.5662
2.76966e-70	0.463456	0.55	0.463	5.10974e-66	0	Samd9l	65.2916	69.5576
8.0651e-70	0.195495	0.142	0.057	1.48793e-65	0	Zfp608	64.8274	69.0934
1.339e-69	0.274706	0.232	0.124	2.47033e-65	0	Hk3	64.6072	68.8732
1.69866e-69	0.381653	0.626	0.538	3.13386e-65	0	Ctsd	64.5039	68.7699
1.10276e-68	0.300149	0.28	0.167	2.03449e-64	0	Taf7	63.6915	67.9575
2.99346e-67	0.21614	0.127	0.049	5.52263e-63	0	AC160336.1	62.2579	66.5238
1.4178e-66	0.386016	0.271	0.158	2.6157e-62	0	Ifit3b	61.5824	65.8484
1.61262e-66	0.250787	0.197	0.099	2.97513e-62	0	Braf	61.5265	65.7925
2.10711e-66	0.105296	0.061	0.012	3.8874e-62	0	F5	61.4103	65.6763
4.05668e-66	0.295139	0.271	0.161	7.48417e-62	0	Flot1	61.1259	65.3918
4.90196e-66	0.315755	0.258	0.152	9.04363e-62	0	Fem1c	61.0437	65.3096
5.24589e-66	0.228485	0.178	0.085	9.67814e-62	0	Usp32	61.0142	65.2802
7.38139e-66	0.234743	0.206	0.106	1.36179e-61	0	Sirpb1b	60.8659	65.1319
2.56818e-65	0.12895	0.068	0.016	4.73803e-61	0	Lekr1	60.3244	64.5904
3.71977e-65	0.0504334	0.848	0.597	6.86261e-61	0	Lst1	60.1635	64.4295
1.18802e-64	0.266078	0.219	0.117	2.19178e-60	0	Tlr13	59.6592	63.9252
1.53281e-64	0.325927	0.399	0.283	2.82789e-60	0	App	59.5485	63.8145
5.75432e-64	0.13458	0.085	0.025	1.06161e-59	0	Rffl	58.974	63.24
1.24937e-63	0.206891	0.158	0.072	2.30496e-59	0	Tmem38b	58.6373	62.9033
1.33691e-63	0.0838965	0.052	0.009	2.46647e-59	0	Alox5	58.6079	62.8739
2.28932e-63	0.294177	0.267	0.158	4.22356e-59	0	Mefv	58.3743	62.6403
1.66792e-62	0.186045	0.126	0.05	3.07714e-58	0	Id1	57.5119	61.7778
8.04652e-62	0.0953342	0.054	0.011	1.4845e-57	0	Aqp9	56.8284	61.0944
1.14817e-61	0.1638	0.121	0.047	2.11826e-57	0	Pfkfb4	56.674	60.94
1.32137e-61	0.100448	0.057	0.012	2.4378e-57	0	Scnn1a	56.613	60.879
1.38943e-61	0.1569	0.112	0.042	2.56336e-57	0	1600010M07Rik	56.5912	60.8572
1.20601e-60	0.267248	0.168	0.08	2.22497e-56	0	F630028O10Rik	55.6527	59.9186
1.33041e-60	0.102394	0.062	0.014	2.45447e-56	0	Cd177	55.61	59.876
2.69237e-60	0.334549	0.34	0.233	4.96716e-56	0	Cd84	55.3039	59.5699
4.79157e-60	0.250448	0.227	0.127	8.83997e-56	0	Rab31	55.0535	59.3195
1.58962e-59	0.217238	0.148	0.067	2.93269e-55	0	N4bp2	54.5327	58.7987
3.85227e-59	0.380787	0.549	0.497	7.10705e-55	0	Vasp	54.1483	58.4143
5.08064e-59	0.335424	0.817	0.779	9.37327e-55	0	Mrpl33	54.0281	58.2941
8.0919e-59	0.389057	0.488	0.41	1.49287e-54	0	Mapkapk2	53.826	58.0919
1.52303e-58	0.289114	0.261	0.158	2.80983e-54	0	Ripor2	53.5513	57.8173
8.7212e-58	0.213728	0.162	0.078	1.60897e-53	0	Mafk	52.7935	57.0594
1.23355e-57	0.192327	0.157	0.074	2.27577e-53	0	Klhl2	52.6429	56.9088
5.64357e-57	0.207105	0.164	0.079	1.04118e-52	0	A530064D06Rik	51.9825	56.2484
1.06898e-56	0.317242	0.322	0.217	1.97217e-52	0	Por	51.7051	55.971
3.41529e-56	0.101053	0.064	0.017	6.30087e-52	0	Tbc1d2	51.2006	55.4666
7.83566e-56	0.279669	0.278	0.177	1.4456e-51	0	Ypel3	50.84	55.1059
8.20747e-56	0.27027	0.196	0.104	1.5142e-51	0	Plk2	50.8198	55.0858
1.03366e-55	0.2492	0.195	0.105	1.907e-51	0	Ubap1	50.7196	54.9856
5.54122e-55	0.264295	0.24	0.144	1.0223e-50	0	Ptpn12	49.9904	54.2564
1.42814e-54	0.343308	0.353	0.254	2.63477e-50	0	Ehd1	49.5793	53.8452
9.79401e-54	0.330332	0.42	0.324	1.8069e-49	0	Tnfrsf1b	48.7431	53.009
1.76314e-53	0.301001	0.254	0.159	3.25282e-49	0	Klf7	48.4877	52.7537
2.51721e-53	0.229204	0.217	0.122	4.64399e-49	0	Ltb4r1	48.3331	52.5991
3.00262e-53	0.350966	0.294	0.2	5.53953e-49	0	Birc3	48.2565	52.5225
3.13124e-53	0.11712	0.072	0.021	5.77682e-49	0	Mtus1	48.2383	52.5043
1.11082e-52	0.32503	0.379	0.285	2.04936e-48	0	Ist1	47.6884	51.9544
2.93352e-52	0.388855	0.347	0.257	5.41205e-48	0	Atp6v1a	47.2666	51.5326
7.68453e-51	0.100372	0.071	0.021	1.41772e-46	0	Pram1	45.8484	50.1144
9.17421e-51	0.140021	0.095	0.036	1.69255e-46	0	Tnfsf14	45.7715	50.0374
9.5885e-51	0.299398	0.686	0.654	1.76898e-46	0	Atp6v1g1	45.7523	50.0182
2.04005e-50	0.219221	0.178	0.095	3.76368e-46	0	Hlx	45.4244	49.6904
4.58707e-50	0.379535	0.492	0.43	8.46269e-46	0	Nsd3	45.0725	49.3385
7.41064e-50	0.306267	0.222	0.134	1.36719e-45	0	Rybp	44.8642	49.1301
2.52886e-49	0.31397	0.194	0.11	4.6655e-45	0	Fnip2	44.3311	48.5971
1.16223e-48	0.332945	0.376	0.295	2.1442e-44	0	Etf1	43.6687	47.9347
3.33585e-48	0.143878	0.09	0.033	6.15431e-44	0	Abca1	43.2108	47.4768
4.95202e-48	0.177009	0.1	0.04	9.13598e-44	0	Gm12840	43.0392	47.3052
6.65436e-48	0.365124	0.621	0.591	1.22766e-43	0	Trim30a	42.9109	47.1769
3.24302e-47	0.138209	0.081	0.029	5.98305e-43	0	Adrb2	42.2231	46.4891
7.37991e-47	0.0885443	0.054	0.014	1.36152e-42	0	P2ry2	41.866	46.1319
9.25368e-47	0.0929575	0.067	0.021	1.70721e-42	0	Mapk13	41.7677	46.0337
1.87749e-46	0.364378	0.453	0.387	3.46378e-42	0	Spag9	41.4605	45.7264
2.49855e-46	0.339379	0.24	0.153	4.60957e-42	0	Pfkfb3	41.3363	45.6023
3.61063e-46	0.669638	0.441	0.38	6.66126e-42	0	Irf1	41.1764	45.4424
5.34068e-46	0.192799	0.122	0.056	9.85301e-42	0	Homer1	41.0064	45.2724
9.3132e-46	0.142278	0.105	0.044	1.71819e-41	0	4933433G15Rik	40.7649	45.0309
1.08289e-45	0.181239	0.136	0.067	1.99782e-41	0	Fgd3	40.6994	44.9654
1.33204e-45	0.0915777	0.062	0.019	2.45748e-41	0	Arhgap24	40.6095	44.8755
3.68291e-45	0.306062	0.2	0.119	6.7946e-41	0	1700017B05Rik	40.1678	44.4338
4.43102e-45	0.385635	0.3	0.214	8.17479e-41	0	Arid5b	40.0875	44.3535
1.11439e-44	0.116663	0.081	0.03	2.05594e-40	0	Dennd3	39.687	43.953
2.46193e-44	0.2514	0.177	0.099	4.54202e-40	0	A930007I19Rik	39.3428	43.6087
2.52972e-44	0.257241	0.791	0.763	4.66709e-40	0	Iqgap1	39.331	43.5969
4.123e-44	0.250499	0.279	0.191	7.60653e-40	0	Pxn	39.1188	43.3848
8.08377e-44	0.270459	0.269	0.181	1.49138e-39	0	Trim12a	38.8264	43.0924
8.48837e-44	0.642882	0.349	0.267	1.56602e-39	0	Hk2	38.8052	43.0712
1.03986e-43	0.279131	0.246	0.16	1.91844e-39	0	Morrbid	38.7171	42.983
2.33122e-43	0.409817	0.378	0.296	4.30086e-39	0	Bcl2l11	38.3664	42.6324
2.94193e-43	0.294501	0.256	0.169	5.42756e-39	0	AW011738	38.2654	42.5314
5.24018e-43	0.252454	0.091	0.037	9.66762e-39	0	Hbegf	38.0147	42.2807
7.80741e-43	0.217262	0.202	0.121	1.44039e-38	0	Hbp1	37.8415	42.1075
1.58054e-42	0.351931	0.293	0.212	2.91594e-38	0	Txnrd1	37.5352	41.8012
1.72803e-42	0.372151	0.522	0.477	3.18804e-38	0	Zyx	37.4965	41.7624
2.13505e-42	0.158839	0.113	0.052	3.93896e-38	0	Abtb2	37.4046	41.6706
8.5983e-42	0.263301	0.271	0.187	1.5863e-37	0	AB124611	36.7996	41.0656
9.5175e-42	0.097506	0.064	0.021	1.75588e-37	0	Egr3	36.7555	41.0215
2.03475e-41	0.36288	0.545	0.477	3.75391e-37	0	Zfp36l1	36.4255	40.6915
3.14401e-41	0.390814	0.422	0.36	5.80038e-37	0	Prdx6	36.2365	40.5025
6.38332e-41	0.190478	0.175	0.1	1.17766e-36	0	Itprip	35.929	40.195
6.70502e-41	0.158239	0.127	0.063	1.23701e-36	0	Gab2	35.9076	40.1736
8.47226e-41	0.0802759	0.051	0.014	1.56305e-36	0	Sema6b	35.806	40.072
9.93233e-41	0.34887	0.507	0.457	1.83241e-36	0	Clk1	35.737	40.0029
2.0434e-40	0.371252	0.205	0.129	3.76987e-36	0	Slc20a1	35.4237	39.6896
2.3002e-40	0.291664	0.52	0.466	4.24365e-36	0	Rhog	35.3723	39.6382
4.00923e-40	0.425671	0.58	0.572	7.39664e-36	0	Stk17b	35.131	39.3969
4.22409e-40	0.307116	0.386	0.285	7.79302e-36	0	Clec4n	35.1083	39.3743
8.90663e-40	0.28597	0.307	0.229	1.64318e-35	0	Ppp1r2	34.7843	39.0503
1.92372e-39	0.124449	0.071	0.026	3.54908e-35	0	Mpzl3	34.4499	38.7159
6.00077e-39	0.312633	0.33	0.249	1.10708e-34	0	Rhoh	33.9558	38.2218
1.26531e-38	0.221146	0.182	0.108	2.33438e-34	0	Gm49774	33.6318	37.8978
2.23378e-38	0.215858	0.186	0.111	4.1211e-34	0	Hist1h2bc	33.385	37.651
3.16568e-38	0.162064	0.119	0.059	5.84037e-34	0	Flcn	33.2336	37.4995
5.11872e-38	0.247703	0.195	0.121	9.44353e-34	0	Zc3h12a	33.0249	37.2908
7.08652e-38	0.18222	0.145	0.079	1.30739e-33	0	Kdm3a	32.8836	37.1496
1.10703e-37	0.214705	0.24	0.159	2.04235e-33	0	Nedd9	32.6899	36.9558
1.40543e-37	0.250162	0.256	0.178	2.59287e-33	0	Osbpl9	32.5862	36.8522
2.07081e-37	0.257465	0.475	0.401	3.82044e-33	0	Sp140	32.4179	36.6839
2.59329e-37	0.242904	0.297	0.214	4.78436e-33	0	Carhsp1	32.3202	36.5861
3.34117e-37	0.323776	0.639	0.646	6.16412e-33	0	Selenok	32.2101	36.4761
5.34386e-37	0.267917	0.237	0.162	9.8589e-33	0	Npepps	32.0062	36.2721
1.95659e-36	0.174683	0.114	0.057	3.60971e-32	0	Tob1	31.4425	35.7085
2.97025e-36	0.223458	0.246	0.164	5.47982e-32	0	Slc11a1	31.2612	35.5272
7.77728e-36	0.0697887	0.05	0.015	1.43483e-31	0	Rflnb	30.8432	35.1092
1.92761e-35	0.168563	0.118	0.061	3.55624e-31	0	Tmem140	30.449	34.715
9.04771e-35	0.156991	0.123	0.064	1.66921e-30	0	Pnpla7	29.7775	34.0435
1.01642e-34	0.188741	0.172	0.103	1.87519e-30	0	Fndc3b	29.727	33.9929
1.45225e-34	0.180292	0.151	0.086	2.67926e-30	0	Sntb2	29.572	33.838
1.4908e-34	0.173467	0.137	0.075	2.75037e-30	0	Nek6	29.5606	33.8266
3.27432e-34	0.137602	0.113	0.057	6.04079e-30	0	Cd300lb	29.2189	33.4849
4.92382e-34	0.214084	0.197	0.127	9.08396e-30	0	Tbc1d15	29.0417	33.3077
6.36867e-34	0.829894	0.188	0.118	1.17496e-29	0	Spp1	28.93	33.196
8.4704e-34	0.196834	0.21	0.137	1.5627e-29	0	Rasgrp4	28.8061	33.0721
2.4687e-33	0.124718	0.093	0.043	4.5545e-29	0	Rnf24	28.3416	32.6075
8.47555e-33	0.248315	0.231	0.159	1.56365e-28	0	Gpr35	27.8059	32.0718
1.06535e-32	0.307362	0.37	0.306	1.96546e-28	0	Mbnl2	27.7065	31.9725
1.8707e-32	0.128768	0.098	0.047	3.45125e-28	0	Abtb1	27.462	31.728
2.00085e-32	0.0971377	0.073	0.03	3.69137e-28	0	Ampd3	27.4328	31.6988
3.92089e-32	0.225444	0.295	0.216	7.23366e-28	0	Igsf6	27.1406	31.4066
4.01926e-32	0.38428	0.515	0.51	7.41513e-28	0	Eif5	27.1299	31.3959
6.28808e-32	0.185561	0.27	0.189	1.16009e-27	0	Il18rap	26.9355	31.2015
7.04713e-32	0.27636	0.302	0.236	1.30013e-27	0	Erbin	26.886	31.152
9.40618e-32	0.331395	0.38	0.306	1.73535e-27	0	Oasl1	26.7606	31.0266
1.43492e-31	0.237664	0.27	0.196	2.64729e-27	0	Nfam1	26.5772	30.8432
1.99736e-31	0.331783	0.325	0.254	3.68493e-27	0	Anxa1	26.4336	30.6995
2.66846e-31	0.16764	0.159	0.096	4.92304e-27	0	Mir22hg	26.3078	30.5737
2.82142e-31	0.198063	0.59	0.513	5.20524e-27	0	Lyn	26.2836	30.5495
2.92703e-31	0.137936	0.116	0.062	5.40007e-27	0	Cdc42ep2	26.2676	30.5336
3.33048e-31	0.28895	0.347	0.288	6.14441e-27	0	Hnrnph2	26.2115	30.4775
3.69521e-31	0.333047	0.334	0.27	6.81729e-27	0	Zfp292	26.1664	30.4324
4.95049e-31	0.220002	0.171	0.106	9.13315e-27	0	Gm34455	26.0394	30.3054
5.28319e-31	0.1622	0.056	0.021	9.74696e-27	0	Slc26a11	26.0111	30.2771
6.39964e-31	0.211784	0.246	0.175	1.18067e-26	0	Notch2	25.9279	30.1938
7.03319e-31	0.201741	0.236	0.164	1.29755e-26	0	Svil	25.8869	30.1528
7.19275e-31	0.160929	0.147	0.087	1.32699e-26	0	Atp7a	25.8771	30.1431
1.00556e-30	0.156919	0.129	0.072	1.85516e-26	0	Arrdc4	25.7316	29.9976
2.17833e-30	0.222086	0.253	0.181	4.01881e-26	0	Oas2	25.3959	29.6619
2.26477e-30	0.28806	0.443	0.394	4.17828e-26	0	Ubald2	25.379	29.645
1.20556e-29	0.262352	0.617	0.541	2.22415e-25	0	Slfn5	24.6528	28.9188
1.4487e-29	0.304477	0.431	0.37	2.6727e-25	0	Dennd4a	24.573	28.839
3.1107e-29	0.156122	0.157	0.095	5.73893e-25	0	Clec5a	24.2412	28.5071
5.46575e-29	0.10873	0.092	0.045	1.00838e-24	0	AI839979	23.9964	28.2623
9.95278e-29	0.127952	0.126	0.071	1.83619e-24	0	Atp11a	23.7361	28.0021
1.57606e-28	0.30222	0.401	0.347	2.90767e-24	0	Glrx	23.5365	27.8024
2.36136e-28	0.282595	0.449	0.405	4.35647e-24	0	Lcp2	23.3609	27.6268
4.12753e-28	0.188623	0.957	0.901	7.61489e-24	0	Ptprc	23.1183	27.3843
1.39287e-26	0.164694	0.132	0.079	2.56971e-22	0	B4galt3	21.5901	25.8561
3.38461e-26	0.0939157	0.075	0.035	6.24426e-22	0	6430548M08Rik	21.2045	25.4705
1.00594e-24	0.27213	0.252	0.195	1.85586e-20	0	Lrrfip2	19.7315	23.9974
1.05524e-24	0.173357	0.602	0.523	1.94682e-20	0	Spi1	19.7107	23.9766
1.72521e-24	0.226581	0.272	0.212	3.18284e-20	0	Arid5a	19.4972	23.7632
1.82279e-24	0.0765639	0.05	0.019	3.36287e-20	0	Gm16174	19.4733	23.7393
3.19952e-24	0.119862	0.052	0.021	5.90279e-20	0	Ciart	19.2289	23.4949
1.40801e-23	0.263845	0.14	0.089	2.59764e-19	0	Hgsnat	18.5854	22.8514
1.44797e-23	0.120389	0.1	0.056	2.67136e-19	0	Ptpn23	18.5733	22.8392
1.46321e-23	0.201382	0.137	0.086	2.69948e-19	0	Ralgds	18.5687	22.8347
2.06092e-23	0.0857059	0.065	0.03	3.80218e-19	0	Arap3	18.42	22.6859
3.91703e-23	0.0832079	0.067	0.032	7.22653e-19	0	Rpl3l	18.1411	22.407
6.13857e-23	0.117814	0.073	0.036	1.1325e-18	0	Gm20186	17.946	22.2119
9.71542e-23	0.225923	0.369	0.314	1.7924e-18	0	Csf2ra	17.7466	22.0125
1.24869e-22	0.1687	0.157	0.104	2.30371e-18	0	Lrrc8d	17.6376	21.9035
5.71903e-22	0.232349	0.867	0.828	1.0551e-17	0	Hspa5	16.9767	21.2427
1.20589e-21	0.0758885	0.061	0.028	2.22475e-17	0	Soat2	16.6527	20.9187
1.9425e-21	0.177254	0.713	0.68	3.58372e-17	0	Gmfg	16.4457	20.7116
2.11009e-21	0.202309	0.141	0.093	3.89291e-17	0	Dnajb9	16.4097	20.6757
4.0903e-21	0.109757	0.099	0.057	7.5462e-17	0	5430427O19Rik	16.1223	20.3882
5.45261e-21	0.182121	0.174	0.122	1.00595e-16	0	Rbm38	15.9974	20.2634
9.22058e-21	0.130931	0.134	0.086	1.7011e-16	0	Noct	15.7693	20.0352
1.31755e-20	0.214591	0.314	0.254	2.43075e-16	0	Furin	15.6143	19.8802
2.23876e-20	0.229409	0.361	0.308	4.13028e-16	0	Gm20559	15.384	19.65
8.61435e-20	0.0818235	0.058	0.027	1.58926e-15	0	Slc25a33	14.7988	19.0648
9.45152e-20	0.211554	0.275	0.225	1.74371e-15	0	Il10rb	14.7585	19.0245
1.30162e-19	0.133013	0.148	0.099	2.40137e-15	0	Mboat7	14.6195	18.8855
1.34767e-19	0.348411	0.681	0.637	2.48632e-15	0	Cstb	14.6044	18.8704
1.39673e-19	0.301145	0.4	0.372	2.57683e-15	0	Cflar	14.5889	18.8549
1.99668e-19	0.152091	0.207	0.152	3.68367e-15	0	Alas1	14.4337	18.6997
6.59141e-19	0.068307	0.053	0.024	1.21605e-14	0	Armc3	13.915	18.181
6.73807e-19	0.231583	0.517	0.51	1.24311e-14	0	Rab8b	13.9055	18.1715
8.53654e-19	0.185176	0.205	0.155	1.57491e-14	0	Sik3	13.8027	18.0687
1.32377e-18	0.404615	0.228	0.177	2.44222e-14	0	Cmpk2	13.6122	17.8782
1.36986e-18	0.24211	0.336	0.297	2.52725e-14	0	Hectd1	13.5974	17.8633
2.69551e-18	0.276993	0.311	0.265	4.97295e-14	0	Map3k8	13.3034	17.5694
3.12931e-18	0.173657	0.467	0.432	5.77327e-14	0	Hif1a	13.2386	17.5046
3.70777e-18	0.303917	0.328	0.287	6.84046e-14	0	Herc6	13.1649	17.4309
9.15407e-18	0.273172	0.448	0.422	1.68883e-13	0	Ier2	12.7724	17.0384
1.56377e-17	0.139516	0.139	0.094	2.885e-13	0	Lilra6	12.5399	16.8058
1.78316e-17	0.183379	0.363	0.317	3.28975e-13	0	Ppt1	12.4828	16.7488
2.99514e-17	0.225939	0.15	0.105	5.52573e-13	0	Phlda1	12.2576	16.5236
4.76818e-17	0.154045	0.184	0.135	8.79681e-13	0	Cd80	12.0557	16.3216
7.28136e-17	0.0750829	0.064	0.034	1.34334e-12	0	E330009J07Rik	11.8718	16.1378
1.17105e-16	0.156076	0.165	0.118	2.16046e-12	0	Hsd11b1	11.6655	15.9314
1.76473e-16	0.210056	0.304	0.259	3.25574e-12	0	Skil	11.4873	15.7533
1.81459e-16	0.0957319	0.081	0.047	3.34774e-12	0	Gfod1	11.4752	15.7412
1.97259e-16	0.208703	0.365	0.323	3.63923e-12	0	Oas3	11.439	15.705
2.11428e-16	0.1757	0.287	0.239	3.90064e-12	0	Rara	11.4089	15.6748
2.31265e-16	0.114159	0.113	0.073	4.2666e-12	0	Irak3	11.3699	15.6359
2.89612e-16	0.173768	0.453	0.407	5.34306e-12	0	Pirb	11.2722	15.5382
4.62062e-16	0.169927	0.226	0.178	8.52458e-12	0	Klf3	11.0693	15.3353
4.64993e-16	0.0977156	0.068	0.038	8.57865e-12	0	Fbxo30	11.0666	15.3326
5.29769e-16	0.170047	0.178	0.133	9.77372e-12	0	Pfkl	11.0099	15.2759
5.8021e-16	0.000622221	0.286	0.392	1.07043e-11	0	Ifi47	10.9704	15.2364
6.4824e-16	0.188845	0.233	0.188	1.19594e-11	0	Parp10	10.9223	15.1883
9.39768e-16	0.211215	0.328	0.289	1.73378e-11	0	Susd6	10.761	15.027
9.45283e-16	0.128347	0.082	0.048	1.74395e-11	0	Trf	10.7585	15.0244
9.89404e-16	0.143218	0.772	0.751	1.82535e-11	0	Aldoa	10.7387	15.0046
1.09383e-15	0.0927488	0.101	0.064	2.018e-11	0	Pde7b	10.6951	14.9611
1.47463e-15	0.218029	0.272	0.228	2.72055e-11	0	Alcam	10.5653	14.8313
1.68906e-15	0.0663658	0.169	0.119	3.11615e-11	0	Actn1	10.5064	14.7724
2.16903e-15	0.123045	0.151	0.108	4.00164e-11	0	Tbc1d23	10.3978	14.6637
3.69312e-15	0.271573	0.389	0.369	6.81344e-11	0	Pfkp	10.1666	14.4326
4.15695e-15	0.106635	0.112	0.074	7.66916e-11	0	Foxo3	10.1153	14.3812
4.87897e-15	0.0956427	0.099	0.063	9.00122e-11	0	Cpd	10.0457	14.3117
7.16041e-15	0.148461	0.197	0.152	1.32102e-10	0	Gripap1	9.87909	14.1451
7.62824e-15	0.0804946	0.076	0.045	1.40733e-10	0	Kansl1l	9.8516	14.1176
7.64419e-15	0.0722824	0.067	0.038	1.41028e-10	0	Klra17	9.8507	14.1167
8.14643e-15	0.0844005	0.076	0.045	1.50293e-10	0	Cmah	9.82306	14.089
8.52658e-15	0.234921	0.178	0.137	1.57307e-10	0	Cpeb4	9.80325	14.0692
9.44763e-15	0.142444	0.141	0.101	1.74299e-10	0	Klhdc4	9.7587	14.0247
9.53386e-15	0.239016	0.529	0.543	1.7589e-10	0	Tax1bp1	9.75476	14.0207
9.57899e-15	0.154427	0.177	0.135	1.76723e-10	0	Zfp869	9.75271	14.0187
1.12045e-14	0.00962713	0.35	0.472	2.06711e-10	0	Tmed5	9.68464	13.9506
1.13116e-14	0.0607765	0.051	0.026	2.08688e-10	0	Fam114a1	9.6805	13.9465
1.13327e-14	0.21006	0.363	0.33	2.09077e-10	0	Plekho2	9.67969	13.9457
1.14505e-14	0.131465	0.198	0.151	2.1125e-10	0	Gm5150	9.6752	13.9412
1.38515e-14	0.0733545	0.062	0.035	2.55546e-10	0	Zkscan6	9.59253	13.8585
2.58328e-14	0.123482	0.148	0.107	4.76589e-10	0	Ip6k1	9.32186	13.5878
4.27129e-14	0.108032	0.079	0.048	7.8801e-10	0	Tinf2	9.10347	13.3694
4.67165e-14	0.107365	0.109	0.073	8.61873e-10	0	Ing3	9.06456	13.3305
5.60887e-14	0.300271	0.44	0.441	1.03478e-09	0	Rsrc2	8.98515	13.2511
7.40935e-14	0.118987	0.121	0.084	1.36695e-09	0	Zfp281	8.86425	13.1302
8.07077e-14	0.154	0.185	0.143	1.48898e-09	0	Dhrs7	8.82711	13.0931
8.59138e-14	0.076352	0.081	0.049	1.58502e-09	0	Gm31814	8.79996	13.0659
8.71503e-14	0.104436	0.109	0.074	1.60784e-09	0	Hdac4	8.79376	13.0597
1.0623e-13	0.15906	0.181	0.141	1.95984e-09	0	Sertad1	8.70778	12.9738
1.17727e-13	0.164961	0.225	0.183	2.17194e-09	0	Raf1	8.66315	12.9291
1.1876e-13	0.127806	0.13	0.092	2.19101e-09	0	Prr5l	8.65936	12.9253
2.75238e-13	0.123073	0.151	0.112	5.07786e-09	0	Pdlim2	8.29432	12.5603
2.95055e-13	0.168378	0.223	0.18	5.44347e-09	0	Klf10	8.26412	12.5301
3.59372e-13	0.204405	0.277	0.241	6.63005e-09	0	Cyth1	8.17848	12.4445
3.68757e-13	0.0671279	0.06	0.034	6.80321e-09	0	Mctp1	8.16729	12.4333
3.84499e-13	0.0480496	0.259	0.358	7.09363e-09	0	Gls	8.14913	12.4151
3.97382e-13	0.340437	0.488	0.507	7.33129e-09	0	Cdk2ap2	8.13482	12.4008
4.13481e-13	0.114486	0.137	0.099	7.62832e-09	0	Treml2	8.11757	12.3835
5.74601e-13	0.00471239	0.265	0.357	1.06008e-08	0	Sema4d	7.97466	12.2406
8.05414e-13	0.112748	0.126	0.089	1.48591e-08	0	Lysmd3	7.82801	12.094
8.48293e-13	0.104057	0.111	0.076	1.56502e-08	0	Tmem154	7.80548	12.0715
9.90632e-13	0.144019	0.148	0.111	1.82762e-08	0	Atp6v0a1	7.73811	12.0041
1.46336e-12	0.20489	0.376	0.344	2.69976e-08	0	Vps37b	7.56867	11.8346
2.04401e-12	0.199202	0.261	0.226	3.771e-08	0	Snx10	7.42354	11.6895
2.31721e-12	0.0668583	0.071	0.043	4.27503e-08	0	Atg9a	7.36906	11.635
2.58764e-12	0.154653	0.763	0.785	4.77394e-08	0	Ube2d3	7.32112	11.5871
2.87372e-12	0.152023	0.218	0.178	5.30173e-08	0	Apobr	7.27558	11.5416
3.85171e-12	0.0807313	0.076	0.047	7.10601e-08	0	Mreg	7.14837	11.4143
4.39172e-12	0.160517	0.24	0.202	8.10229e-08	0	Ssh2	7.09139	11.3574
5.28502e-12	0.062967	0.052	0.029	9.75034e-08	0	Cystm1	7.01098	11.277
5.2863e-12	0.0864001	0.079	0.051	9.75269e-08	0	Pgghg	7.01088	11.2768
5.34962e-12	0.100316	0.102	0.07	9.86951e-08	0	Ankrd37	7.0057	11.2717
8.89449e-12	0.265411	0.488	0.494	1.64094e-07	0	Atp2b1	6.78491	11.0509
8.90032e-12	0.128065	0.16	0.123	1.64202e-07	0	Znrf1	6.78462	11.0506
1.00197e-11	0.17365	0.274	0.238	1.84853e-07	0	1600014C10Rik	6.73317	10.9991
1.46776e-11	0.126992	0.151	0.116	2.70787e-07	0	Map2k4	6.56737	10.8333
1.51099e-11	0.238633	0.312	0.285	2.78762e-07	0	Soat1	6.55477	10.8207
1.63663e-11	0.146738	0.367	0.331	3.01943e-07	0	Fgr	6.52008	10.786
1.75046e-11	0.171869	0.328	0.296	3.22942e-07	0	Il4ra	6.49088	10.7568
2.11426e-11	0.0772927	0.064	0.039	3.9006e-07	0	Gm31718	6.40887	10.6748
2.57945e-11	0.159859	0.221	0.185	4.75883e-07	0	Gsap	6.3225	10.5885
4.08191e-11	0.0989846	0.101	0.071	7.53072e-07	0	Ppard	6.12316	10.3891
5.72288e-11	0.11747	0.136	0.102	1.05581e-06	0	Ralgapa1	5.97641	10.2424
6.75467e-11	0.139682	0.159	0.124	1.24617e-06	0	Hexim1	5.90442	10.1704
8.9698e-11	0.142595	0.092	0.063	1.65484e-06	0	Gm14636	5.78124	10.0472
9.51742e-11	0.184349	0.339	0.314	1.75587e-06	0	N4bp1	5.75551	10.0215
1.05286e-10	0.00769897	0.425	0.543	1.94242e-06	0	Xaf1	5.71166	9.97763
1.30651e-10	0.150411	0.226	0.192	2.41038e-06	0	Chp1	5.61792	9.88389
1.78348e-10	0.18506	0.689	0.726	3.29034e-06	0	Msn	5.48276	9.74873
1.95445e-10	0.0556647	0.057	0.034	3.60576e-06	0	Blcap	5.443	9.70898
2.09731e-10	0.175034	0.142	0.11	3.86933e-06	0	Slc31a2	5.41236	9.67834
2.22775e-10	0.142267	0.222	0.188	4.10998e-06	0	Ypel5	5.38616	9.65213
2.91348e-10	0.153473	0.27	0.236	5.37508e-06	0	Ncf1	5.26961	9.53559
3.66768e-10	0.172594	0.245	0.216	6.76651e-06	0	Nup98	5.16964	9.43561
4.02423e-10	0.192722	0.222	0.192	7.4243e-06	0	R3hdm4	5.12934	9.39532
6.60312e-10	0.262432	0.315	0.295	1.21821e-05	0	Irgm1	4.91428	9.18025
8.14651e-10	0.0826965	0.094	0.066	1.50295e-05	0	Ubtd1	4.82306	9.08903
8.57681e-10	0.0770716	0.093	0.065	1.58234e-05	0	Mindy1	4.8007	9.06667
9.0434e-10	0.142708	0.19	0.158	1.66842e-05	0	Wwp2	4.7777	9.04367
9.57349e-10	0.219635	0.241	0.207	1.76621e-05	0	Nr4a1	4.75296	9.01893
9.89786e-10	0.053891	0.057	0.035	1.82606e-05	0	Pde1b	4.73849	9.00446
1.00948e-09	0.0839741	0.1	0.071	1.86239e-05	0	Kdm5b	4.72993	8.9959
1.14696e-09	0.135668	0.743	0.736	2.11603e-05	0	Jund	4.67448	8.94045
1.26218e-09	0.403662	0.436	0.459	2.32859e-05	0	Nktr	4.63291	8.89888
1.43973e-09	0.0588484	0.055	0.034	2.65615e-05	0	5830428M24Rik	4.57575	8.84172
1.68742e-09	0.0103076	0.186	0.248	3.11312e-05	0	Dnajc5	4.5068	8.77278
1.93201e-09	0.190913	0.418	0.399	3.56437e-05	0	Fgl2	4.44802	8.71399
2.24398e-09	0.138304	0.896	0.885	4.13992e-05	0	Arpc3	4.38301	8.64898
4.8282e-09	0.167663	0.238	0.211	8.90755e-05	0	Ube2h	4.05024	8.31621
4.96659e-09	0.12817	0.21	0.282	9.16286e-05	0	Icam1	4.03797	8.30394
5.89012e-09	0.268017	0.324	0.309	0.000108667	0	Fam107b	3.9639	8.22988
9.88168e-09	0.142418	0.223	0.194	0.000182307	0	Sidt2	3.7392	8.00517
1.02478e-08	0.193112	0.522	0.552	0.000189062	0	Rbms1	3.7234	7.98937
1.06773e-08	0.114687	0.136	0.107	0.000196986	0	Csnk1e	3.70557	7.97154
1.20755e-08	0.122903	0.184	0.153	0.00022278	0	Sik1	3.65212	7.9181
1.30731e-08	0.164913	0.173	0.145	0.000241185	0	Dhx40	3.61765	7.88362
1.46581e-08	0.062277	0.065	0.043	0.000270426	0	Lamb3	3.56795	7.83392
3.2374e-08	0.166208	0.17	0.142	0.000597269	0	Pts	3.22383	7.4898
3.42786e-08	0.053636	0.053	0.034	0.000632405	0	Gm50394	3.199	7.46498
4.27832e-08	0.117	0.178	0.148	0.000789307	0	Zcchc2	3.10275	7.36873
5.72258e-08	0.184221	0.586	0.641	0.00105576	0	Ptbp3	2.97643	7.24241
6.31264e-08	0.257897	0.141	0.115	0.00116462	0	Chka	2.93382	7.19979
7.76991e-08	0.02981	0.289	0.37	0.00143347	0	Ezr	2.84361	7.10958
9.95066e-08	0.231156	0.274	0.257	0.0018358	0	Bnip3l	2.73618	7.00215
1.31673e-07	0.18457	0.603	0.651	0.00242924	0	Ostf1	2.61453	6.8805
1.44319e-07	0.150688	0.223	0.198	0.00266255	0	Cmtm6	2.5747	6.84068
1.46525e-07	0.00135738	0.242	0.307	0.00270323	0	Tmod3	2.56812	6.83409
1.5287e-07	0.0556272	0.058	0.039	0.00282029	0	Lrrk2	2.54971	6.81568
1.89818e-07	0.109718	0.137	0.11	0.00350195	0	Asph	2.45569	6.72166
2.04908e-07	0.0492943	0.05	0.032	0.00378034	0	Gm7160	2.42247	6.68844
2.15762e-07	0.0304517	0.239	0.303	0.00398059	0	Ankrd12	2.40005	6.66603
2.23755e-07	0.071629	0.074	0.053	0.00412806	0	Arrdc3	2.38425	6.65023
2.30255e-07	0.0964109	0.12	0.094	0.00424797	0	Sgk1	2.37182	6.63779
2.38831e-07	0.0986525	0.12	0.094	0.0044062	0	Gm46224	2.35594	6.62191
2.4149e-07	0.0163387	0.2	0.259	0.00445525	0	Polr2a	2.35113	6.6171
2.44509e-07	0.0191627	0.144	0.19	0.00451095	0	Fam50a	2.34573	6.6117
2.52795e-07	0.208748	0.452	0.465	0.00466382	0	Zfand5	2.33126	6.59723
2.69532e-07	0.0804268	0.101	0.077	0.0049726	0	Atg7	2.30342	6.56939
2.98937e-07	0.0614098	0.072	0.051	0.00551508	0	Mir142hg	2.25845	6.52442
3.53394e-07	0.165257	0.315	0.295	0.00651976	0	Kdm7a	2.18577	6.45174
4.03903e-07	0.0950622	0.129	0.104	0.00745162	0	Mgat4a	2.12775	6.39372
4.80437e-07	0.16442	0.469	0.487	0.00886359	0	Diaph1	2.05239	6.31836
4.84538e-07	0.133229	0.212	0.188	0.00893923	0	Rab6a	2.0487	6.31467
5.05445e-07	0.0306887	0.144	0.19	0.00932495	0	Atp6v1c1	2.03035	6.29633
5.72368e-07	0.091291	0.139	0.113	0.0105596	0	B430306N03Rik	1.97635	6.24232
6.54801e-07	0.012646	0.161	0.208	0.0120804	0	Rbm7	1.91792	6.18389
6.55585e-07	0.18897	0.333	0.318	0.0120949	0	Nabp1	1.9174	6.18337
6.78047e-07	0.032013	0.121	0.159	0.0125093	0	Gm19951	1.90277	6.16874
7.03915e-07	0.0933946	0.133	0.107	0.0129865	0	Nt5c2	1.88651	6.15248
7.69749e-07	0.059458	0.062	0.043	0.0142011	0	Tmem156	1.84768	6.11365
8.17664e-07	0.114143	0.22	0.193	0.0150851	0	Il17ra	1.82145	6.08743
9.87163e-07	0.104671	0.145	0.12	0.0182122	0	Klhl24	1.73964	6.00561
1.12149e-06	0.161892	0.295	0.279	0.0206904	0	Abr	1.68423	5.9502
1.17879e-06	0.0265481	0.295	0.37	0.0217475	0	Gna13	1.66259	5.92856
1.25446e-06	0.32854	0.211	0.188	0.0231436	0	Gadd45g	1.63557	5.90154
1.25542e-06	0.0893356	0.239	0.208	0.0231613	0	C3	1.63524	5.90121
1.28437e-06	0.20669	0.422	0.433	0.0236954	0	Pgam1	1.62534	5.89131
1.38907e-06	0.129571	0.252	0.229	0.0256269	0	Nadk	1.5913	5.85728
1.701e-06	0.0147171	0.157	0.203	0.0313817	0	Vps26a	1.50332	5.7693
1.77261e-06	0.153387	0.295	0.277	0.0327028	0	Cdkn1b	1.48541	5.75139
1.79923e-06	0.000371522	0.106	0.141	0.0331941	0	Tbc1d20	1.47894	5.74491
1.83241e-06	0.00668189	0.354	0.441	0.0338061	0	Mbd2	1.471	5.73698
1.83567e-06	0.194519	0.344	0.344	0.0338663	0	Kras	1.47023	5.7362
2.97869e-06	0.0157121	0.193	0.245	0.0549538	0	Trpv2	1.26	5.52597
3.18089e-06	0.171857	0.376	0.378	0.0586843	0	Fmnl1	1.23148	5.49745
3.51828e-06	0.0115621	0.323	0.4	0.0649087	0	Lrrfip1	1.1877	5.45367
3.52835e-06	0.0186429	0.447	0.564	0.0650946	0	Dazap2	1.18646	5.45243
4.36735e-06	0.015021	0.219	0.273	0.0805732	0	Nrd1	1.09381	5.35978
5.53284e-06	0.0433996	0.38	0.477	0.102075	0	Atf4	0.991079	5.25705
5.60119e-06	0.047742	0.292	0.367	0.103336	0	Plgrkt	0.985747	5.25172
6.4347e-06	0.148039	0.17	0.148	0.118714	0	Cwc25	0.925499	5.19147
6.55873e-06	0.0934214	0.145	0.122	0.121002	0	Mthfs	0.917207	5.18318
7.99694e-06	0.00214671	0.189	0.235	0.147536	0	Nab1	0.831103	5.09708
8.58783e-06	0.106168	0.318	0.409	0.158437	0	Bsg	0.800144	5.06612
1.03472e-05	0.0426081	0.065	0.047	0.190895	0	Sqor	0.719205	4.98518
1.05592e-05	0.161835	0.347	0.343	0.194807	0	Slc6a6	0.710395	4.97637
1.07735e-05	0.068246	0.054	0.038	0.198761	0	Olfr56	0.701669	4.96764
1.08251e-05	0.0227567	0.089	0.119	0.199713	0	Nceh1	0.699594	4.96557
1.10711e-05	0.0465786	0.052	0.036	0.204251	0	Gsdme	0.689836	4.95581
1.24425e-05	0.0125168	0.129	0.166	0.229553	0	Senp2	0.639118	4.90509
1.37371e-05	0.13716	0.216	0.198	0.253436	0	Coq10b	0.596132	4.8621
1.38379e-05	0.106245	0.175	0.153	0.255296	0	Tcn2	0.592957	4.85893
1.4329e-05	0.0762663	0.147	0.123	0.264356	0	Csf2rb2	0.577812	4.84378
1.53323e-05	0.00350396	0.099	0.129	0.282866	0	Pnpla2	0.548419	4.81439
1.80175e-05	0.00070489	0.143	0.18	0.332405	0	Crk	0.478333	4.74431
1.87558e-05	0.0909384	0.133	0.112	0.346025	0	Btbd9	0.460892	4.72687
2.09005e-05	0.17868	0.124	0.104	0.385592	0	Tagap	0.413872	4.67984
2.10677e-05	0.0740309	0.145	0.122	0.388677	0	Pilrb2	0.410411	4.67638
2.67571e-05	0.00648654	0.178	0.221	0.493642	0	Nfat5	0.306588	4.57256
2.67824e-05	0.00254037	0.089	0.116	0.494108	0	Rnf167	0.306178	4.57215
2.75173e-05	0.0461122	0.05	0.036	0.507666	0	Tmco6	0.294422	4.56039
3.05717e-05	0.172198	0.304	0.299	0.564016	0	Pten	0.248708	4.51468
3.25262e-05	0.00475686	0.162	0.201	0.600075	0	Ccni	0.221794	4.48777
3.35693e-05	0.019313	0.198	0.247	0.61932	0	Dph3	0.208085	4.47406
3.41189e-05	0.00366099	0.115	0.147	0.629459	0	Fbrs	0.201032	4.46701
3.63174e-05	0.026212	0.243	0.3	0.67002	0	Sbno1	0.173912	4.43989
3.81733e-05	0.0467136	0.051	0.036	0.704258	0	Gys1	0.152268	4.41824
3.96811e-05	0.0674146	0.091	0.072	0.732077	0	A530032D15Rik	0.135443	4.40142
4.14661e-05	0.0267619	0.253	0.314	0.765008	0	Zfp106	0.116334	4.38231
4.50685e-05	0.0513989	0.262	0.324	0.831468	0	Emd	0.0801544	4.34613
4.63855e-05	0.083262	0.117	0.097	0.855767	0	4930581F22Rik	0.0676445	4.33362
5.19355e-05	0.00506491	0.107	0.137	0.958157	0	Kctd20	0.0185632	4.28454
5.32818e-05	0.00725965	0.145	0.181	0.982996	0	Ubn1	0.00744805	4.27342
5.40594e-05	0.00177588	0.158	0.195	0.997342	0	Med13l	0.00115599	4.26713
5.52404e-05	0.0102921	0.208	0.255	1	0	Kdm2a	0	4.25774
5.58116e-05	0.0721271	0.119	0.099	1	0	Gm14548	0	4.25328
5.80586e-05	0.255362	0.343	0.347	1	0	Sod2	0	4.23613
6.33379e-05	0.00800593	0.096	0.123	1	0	Med31	0	4.19834
6.43682e-05	0.0186468	0.176	0.217	1	0	Spty2d1	0	4.19133
6.49465e-05	0.0628772	0.098	0.079	1	0	Dubr	0	4.18744
7.06741e-05	0.0998112	0.137	0.118	1	0	Dop1b	0	4.15074
0.000100469	0.145934	0.265	0.254	1	0	Tnrc6b	0	3.99797
0.000109611	0.079875	0.13	0.11	1	0	Rbm47	0	3.96015
0.000114534	0.0141269	0.138	0.172	1	0	Msl2	0	3.94107
0.000120337	0.0317393	0.229	0.278	1	0	Azin1	0	3.9196
0.00013785	0.0537681	0.157	0.193	1	0	Fosb	0	3.86059
0.000140736	0.00405495	0.121	0.151	1	0	Herc4	0	3.8516
0.000164968	0.135052	0.28	0.272	1	0	Ccnl2	0	3.7826
0.000167508	0.0559335	0.081	0.065	1	0	Sgms1	0	3.77596
0.000172554	0.0222284	0.212	0.258	1	0	Itsn2	0	3.76307
0.000229362	5.70049e-05	0.22	0.262	1	0	Trps1	0	3.63948
0.000251927	0.110285	0.155	0.139	1	0	Fuca2	0	3.59873
0.000256682	0.0141018	0.143	0.175	1	0	Mthfsl	0	3.5906
0.000260665	0.0762125	0.127	0.109	1	0	Tmem71	0	3.58392
0.000263074	0.143888	0.261	0.247	1	0	Rhob	0	3.57992
0.000281186	0.0377186	0.108	0.135	1	0	Pdcd1lg2	0	3.55101
0.000294542	0.00372942	0.247	0.293	1	0	Ptpre	0	3.53085
0.000311068	0.0782076	0.112	0.095	1	0	Sephs2	0	3.50714
0.000336388	0.0556939	0.072	0.058	1	0	Numb	0	3.47316
0.000366162	0.146755	0.526	0.586	1	0	Sf3b1	0	3.43633
0.000386306	0.0122858	0.126	0.155	1	0	Galnt11	0	3.41307
0.000394394	0.0271424	0.253	0.304	1	0	Atf7ip	0	3.40407
0.000418245	0.0546297	0.069	0.054	1	0	Tirap	0	3.37857
0.000468496	0.15888	0.404	0.43	1	0	Gpsm3	0	3.32929
0.00047338	0.0116474	0.304	0.34	1	0	Cxcl10	0	3.32479
0.000475983	0.0175236	0.208	0.248	1	0	Slc9a3r1	0	3.32241
0.000478235	0.0544656	0.114	0.097	1	0	Hacd4	0	3.32036
0.000513873	0.212887	0.263	0.262	1	0	Eea1	0	3.28914
0.000584035	0.0408477	0.057	0.044	1	0	Ulk1	0	3.23356
0.000648198	0.101522	0.225	0.212	1	0	Cmip	0	3.18829
0.000652705	0.0488056	0.291	0.352	1	0	Pttg1	0	3.18528
0.000678967	0.00772451	0.084	0.106	1	0	Vps13d	0	3.16815
0.00068477	0.0192917	0.164	0.198	1	0	Srpk2	0	3.16446
0.000689041	0.00934135	0.197	0.234	1	0	Zdhhc18	0	3.16176
0.000718094	0.126379	0.193	0.178	1	0	Mpp1	0	3.14382
0.000730173	0.0173206	0.245	0.293	1	0	Dnm2	0	3.13657
0.000812025	0.0075945	0.144	0.173	1	0	Mtmr6	0	3.09043
0.000900146	0.105628	0.172	0.158	1	0	Atxn10	0	3.04569
0.000904135	0.0648869	0.07	0.056	1	0	Zfand2a	0	3.04377
0.00096963	0.0859152	0.285	0.271	1	0	Ogfrl1	0	3.01339
0.000997423	0.00042285	0.094	0.116	1	0	Arhgef3	0	3.00112
0.0010517	0.0156662	0.203	0.241	1	0	Max	0	2.97811
0.0010632	0.047209	0.055	0.043	1	0	Cdc42ep4	0	2.97339
0.00109922	0.0144243	0.155	0.187	1	0	Wbp2	0	2.95891
0.00110191	0.00826629	0.063	0.081	1	0	Zfyve26	0	2.95786
0.00111373	0.0091232	0.096	0.119	1	0	Wsb2	0	2.95322
0.00112045	0.049693	0.264	0.32	1	0	Ilrun	0	2.95061
0.00114817	0.0211751	0.132	0.16	1	0	Ripk1	0	2.93999
0.00117273	0.150465	0.239	0.227	1	0	Cks2	0	2.9308
0.00117716	0.0149139	0.21	0.249	1	0	Nr3c1	0	2.92916
0.00123339	0.105722	0.223	0.21	1	0	Cers6	0	2.9089
0.00123531	0.00216433	0.054	0.07	1	0	Smcr8	0	2.90822
0.00126067	0.00822781	0.09	0.112	1	0	Snrk	0	2.8994
0.00127591	0.00336016	0.074	0.093	1	0	Usb1	0	2.89418
0.00136046	0.0336178	0.228	0.207	1	0	AA467197	0	2.86631
0.00139994	0.0293514	0.3	0.351	1	0	Bhlhe40	0	2.85389
0.00147189	0.0340237	0.143	0.172	1	0	Impact	0	2.83213
0.00158796	0.00899871	0.099	0.122	1	0	Snap29	0	2.79916
0.00162758	0.0079108	0.068	0.085	1	0	Gde1	0	2.78846
0.00165295	0.0036226	0.051	0.066	1	0	Tfip11	0	2.78174
0.00184029	0.0474768	0.102	0.087	1	0	Fgd4	0	2.73511
0.00186478	0.132399	0.217	0.207	1	0	Mapk6	0	2.72937
0.00190621	0.0104009	0.116	0.14	1	0	Gnaq	0	2.71983
0.00192523	0.00760718	0.097	0.119	1	0	Fam76a	0	2.71552
0.00194157	0.0857614	0.703	0.695	1	0	Samhd1	0	2.71185
0.00217464	0.0130973	0.14	0.166	1	0	Il6ra	0	2.66261
0.00220446	0.0591115	0.082	0.069	1	0	Slc35a5	0	2.6567
0.00221993	0.00927937	0.087	0.107	1	0	Mknk1	0	2.65366
0.00246672	0.0518511	0.094	0.08	1	0	2310010J17Rik	0	2.60788
0.00250665	0.0268895	0.27	0.319	1	0	Atp6v0d1	0	2.60091
0.00255948	0.0605692	0.118	0.103	1	0	Gm26740	0	2.59185
0.00287659	0.133066	0.263	0.262	1	0	Atp6ap2	0	2.54112
0.00289967	0.0520591	0.074	0.061	1	0	Zbtb21	0	2.53765
0.00315269	0.199947	0.27	0.269	1	0	Cited2	0	2.50132
0.00355308	0.0487338	0.061	0.05	1	0	Gm15417	0	2.44939
0.00357277	0.0175763	0.332	0.386	1	0	Skap2	0	2.447
0.00381787	0.0269022	0.297	0.348	1	0	Ncf4	0	2.41818
0.00390069	0.153895	0.217	0.258	1	0	Gbp5	0	2.40886
0.00395147	0.0853399	0.219	0.207	1	0	Dennd5a	0	2.40324
0.00405172	0.0348661	0.217	0.255	1	0	Adam17	0	2.39236
0.00410939	0.0688834	0.173	0.159	1	0	Dok3	0	2.38622
0.00416613	0.0801064	0.089	0.077	1	0	Hspa4l	0	2.38027
0.0042644	0.0365993	0.05	0.04	1	0	D930030I03Rik	0	2.37014
0.0043774	0.0476056	0.084	0.071	1	0	Phf1	0	2.35878
0.00464234	0.0306207	0.158	0.187	1	0	Tug1	0	2.33326
0.00469089	0.00264717	0.091	0.11	1	0	Pbx2	0	2.32874
0.00505408	0.100219	0.44	0.53	1	0	Parp14	0	2.29636
0.00537832	0.137998	0.277	0.28	1	0	Ppp1r10	0	2.26935
0.00538036	0.257375	0.214	0.213	1	0	Fam162a	0	2.26919
0.0054834	0.0826022	0.111	0.099	1	0	Slc31a1	0	2.26095
0.00586658	0.0757739	0.136	0.125	1	0	Samd4b	0	2.23161
0.00625979	0.0485778	0.147	0.173	1	0	Cdc42ep3	0	2.20344
0.0063113	0.0235191	0.19	0.221	1	0	Gch1	0	2.19988
0.00652017	0.00503756	0.083	0.1	1	0	Nsun6	0	2.18574
0.00687908	0.0501802	0.077	0.065	1	0	Arl11	0	2.16247
0.00693863	0.10166	0.642	0.703	1	0	Tmbim6	0	2.15873
0.00695072	5.5693e-05	0.052	0.065	1	0	Hrh2	0	2.15797
0.00714291	0.0872644	0.146	0.135	1	0	Wbp1l	0	2.14612
0.00752579	0.0522008	0.246	0.288	1	0	Mknk2	0	2.12345
0.00843133	0.157179	0.313	0.323	1	0	1810026B05Rik	0	2.0741
0.00866593	0.107135	0.259	0.257	1	0	Tle3	0	2.06218
0.00908073	0.0827607	0.156	0.145	1	0	Col4a3bp	0	2.04188
0.00926393	0.0488304	0.183	0.216	1	0	Sgpl1	0	2.0332
0.0098533	0.0893741	0.151	0.14	1	0	Tec	0	2.00642
0.00989978	0.0377535	0.069	0.058	1	0	C130050O18Rik	0	2.00437
0.00997213	0.0068117	0.111	0.13	1	0	Cdk17	0	2.00121
0.0100121	0.0327366	0.156	0.184	1	0	Rlim	0	1.99947
0.0100857	0.0146822	0.083	0.1	1	0	Crtc2	0	1.99629
0.0107975	0.089803	0.184	0.175	1	0	Preb	0	1.96668
0.0110192	0.0438659	0.281	0.329	1	0	Il10ra	0	1.95785
0.0117135	0.0124726	0.106	0.124	1	0	Atp2c1	0	1.93131
0.0118474	0.025648	0.139	0.163	1	0	Clk4	0	1.92638
0.0118645	0.0312055	0.053	0.044	1	0	Plekhg3	0	1.92575
0.0118899	0.116563	0.21	0.205	1	0	Plp2	0	1.92482
0.0123311	0.0127426	0.067	0.081	1	0	Rcbtb2	0	1.909
0.0130707	0.133799	0.352	0.368	1	0	Apbb1ip	0	1.8837
0.0133654	0.0135303	0.095	0.112	1	0	Nbeal1	0	1.87402
0.0134733	0.0468194	0.073	0.063	1	0	Slc22a15	0	1.87052
0.0136837	0.0297587	0.165	0.192	1	0	Ccdc88b	0	1.8638
0.0142476	0.0171025	0.071	0.085	1	0	Errfi1	0	1.84626
0.0143427	0.092964	0.185	0.177	1	0	Xpo6	0	1.84337
0.0159355	0.0824588	0.12	0.11	1	0	Rab9	0	1.79763
0.0160298	0.0219636	0.378	0.439	1	0	Jak1	0	1.79507
0.0161511	0.0197788	0.083	0.098	1	0	Igf2r	0	1.7918
0.0162695	0.0920933	0.295	0.293	1	0	Gsn	0	1.78863
0.0164028	0.103926	0.181	0.174	1	0	Aff1	0	1.78508
0.0169833	0.157537	0.362	0.379	1	0	Vmp1	0	1.76998
0.0173877	0.0279982	0.246	0.231	1	0	Klra2	0	1.75976
0.0175813	0.139482	0.265	0.27	1	0	Fam32a	0	1.75495
0.0187362	0.10517	0.214	0.21	1	0	Stat6	0	1.72732
0.0189537	0.0208978	0.127	0.148	1	0	Katna1	0	1.72231
0.0190125	0.0693497	0.179	0.169	1	0	Neurl3	0	1.72096
0.0190243	0.0673367	0.136	0.126	1	0	Phf21a	0	1.72069
0.0190573	0.076747	0.132	0.123	1	0	Dclre1c	0	1.71994
0.0193354	0.0398943	0.073	0.063	1	0	Wdfy3	0	1.71365
0.0203456	0.0817426	0.149	0.14	1	0	Sun2	0	1.69153
0.0207455	0.00915938	0.131	0.151	1	0	Ttyh3	0	1.68308
0.0211025	0.0891764	0.171	0.163	1	0	Pcf11	0	1.67567
0.0211382	0.0275366	0.148	0.171	1	0	Pgs1	0	1.67493
0.0213021	0.0385252	0.194	0.222	1	0	Pgd	0	1.67158
0.0220657	0.0140211	0.092	0.108	1	0	Rnf38	0	1.65628
0.0243861	0.00385174	0.042	0.051	1	0	Eepd1	0	1.61286
0.0250989	0.112557	0.54	0.594	1	0	Taldo1	0	1.60035
0.0259558	0.0182819	0.202	0.229	1	0	Cd37	0	1.58577
0.0263596	0.238309	0.213	0.217	1	0	Tceal9	0	1.57906
0.027242	0.11789	0.237	0.238	1	0	Ago2	0	1.56476
0.027297	0.0513095	0.391	0.434	1	0	Ifi207	0	1.56388
0.0276726	0.0817647	0.116	0.108	1	0	Slc16a6	0	1.55795
0.0282705	0.10279	0.164	0.158	1	0	Lpin2	0	1.54867
0.0289356	0.0631224	0.092	0.083	1	0	Tmem251	0	1.53857
0.0298693	0.00410327	0.045	0.055	1	0	Nudt18	0	1.52477
0.0299814	0.0117812	0.082	0.096	1	0	Bsdc1	0	1.52315
0.0303924	0.000566552	0.054	0.064	1	0	Mroh1	0	1.51724
0.0306807	0.11211	0.217	0.216	1	0	Ap3s1	0	1.51314
0.0310272	0.0567393	0.414	0.487	1	0	Eno1	0	1.50826
0.0311969	0.0519231	0.519	0.616	1	0	Selplg	0	1.50589
0.0319121	0.0907467	0.184	0.178	1	0	Gdi1	0	1.49604
0.0321628	0.214176	0.427	0.475	1	0	Smchd1	0	1.49265
0.0324162	0.0152142	0.093	0.108	1	0	Cds2	0	1.48924
0.0334217	0.083062	0.24	0.277	1	0	Fndc3a	0	1.47597
0.0334663	0.0614849	0.259	0.3	1	0	Ascc3	0	1.47539
0.0340124	0.060109	0.372	0.436	1	0	Slc3a2	0	1.46836
0.0345294	0.00826487	0.074	0.086	1	0	Ckap4	0	1.46181
0.0351976	0.0631624	0.113	0.104	1	0	Mbd6	0	1.45349
0.0357245	0.0514465	0.065	0.057	1	0	Stxbp5	0	1.44703
0.0361055	0.0313938	0.152	0.175	1	0	Mef2d	0	1.44243
0.0367573	0.0545738	0.076	0.068	1	0	4833438C02Rik	0	1.43466
0.0369558	0.106843	0.232	0.231	1	0	Rnf19b	0	1.43232
0.037035	0.0935779	0.113	0.105	1	0	Trim30c	0	1.43139
0.0379573	0.0131179	0.154	0.174	1	0	Gramd1a	0	1.4207
0.0383052	0.00897816	0.049	0.058	1	0	Rnf141	0	1.41674
0.0387634	0.189804	0.432	0.475	1	0	Tpi1	0	1.41158
0.0407479	0.00389987	0.057	0.068	1	0	Arrb1	0	1.38989
0.0441228	0.0382106	0.151	0.172	1	0	Cyb5r4	0	1.35534
0.0447917	0.0261967	0.051	0.044	1	0	Atp1a3	0	1.3488
0.0464672	0.113761	0.248	0.252	1	0	Rap2c	0	1.33285
0.0484559	0.17405	0.39	0.428	1	0	Prr13	0	1.31465
0.0507701	0.029497	0.132	0.15	1	0	Amdhd2	0	1.29439
0.0511161	0.0184264	0.054	0.064	1	0	Irs2	0	1.29144
0.0513361	0.0509975	0.083	0.076	1	0	Chm	0	1.28958
0.0515184	0.0632667	0.112	0.104	1	0	Amn1	0	1.28804
0.0535557	0.07442	0.167	0.161	1	0	Anxa11	0	1.27119
0.053655	2.8145e-05	0.045	0.053	1	0	Isca1	0	1.27039
0.0544262	0.0271646	0.091	0.106	1	0	Agtpbp1	0	1.26419
0.0566358	0.030859	0.122	0.139	1	0	Mfsd14b	0	1.24691
0.0576374	0.0393639	0.069	0.061	1	0	Ftl1-ps1	0	1.2393
0.0587759	0.0586588	0.171	0.164	1	0	Gng12	0	1.2308
0.0603845	0.027001	0.104	0.119	1	0	Sft2d2	0	1.21907
0.0612417	0.122904	0.297	0.309	1	0	Jmjd1c	0	1.21295
0.0631066	0.0518905	0.224	0.255	1	0	Lbr	0	1.19993
0.068246	0.0691846	0.151	0.144	1	0	Pxk	0	1.16592
0.0702367	0.0153034	0.068	0.078	1	0	Retreg2	0	1.15344
0.0723571	0.0445996	0.311	0.351	1	0	Ddx58	0	1.14052
0.0725981	0.037953	0.062	0.055	1	0	Slc44a1	0	1.13907
0.0728121	0.0516955	0.086	0.079	1	0	Ahi1	0	1.1378
0.0771697	0.0203911	0.427	0.492	1	0	Pgk1	0	1.11255
0.0778843	0.0500119	0.108	0.1	1	0	Il18bp	0	1.10855
0.079703	0.0734294	0.15	0.145	1	0	Sec24b	0	1.09853
0.0798442	0.00587579	0.051	0.06	1	0	Pef1	0	1.09776
0.0821989	0.0767418	0.174	0.169	1	0	Rb1cc1	0	1.08513
0.0834412	0.0432067	0.089	0.082	1	0	Arid3a	0	1.07862
0.0841292	0.0609937	0.122	0.115	1	0	Tbc1d14	0	1.07505
0.0866143	0.0320363	0.06	0.054	1	0	Fry	0	1.06241
0.0886493	0.00780176	0.056	0.065	1	0	Nod2	0	1.05232
0.0921916	0.0616289	0.379	0.441	1	0	Ppp1r18	0	1.03531
0.0963677	0.0776901	0.216	0.215	1	0	Map2k3	0	1.01607
0.0982314	0.0815448	0.181	0.18	1	0	Tnrc18	0	1.00775
0.101874	0.0662427	0.109	0.122	1	0	Itpr2	0	0.991936
0.102287	0.129681	0.273	0.282	1	0	4932438A13Rik	0	0.990179
0.105559	0.0544405	0.117	0.11	1	0	Slc25a20	0	0.976503
0.105889	0.0396102	0.07	0.064	1	0	Borcs6	0	0.97515
0.107867	0.0167023	0.066	0.075	1	0	Map3k3	0	0.96711
0.10793	0.0233466	0.123	0.138	1	0	Arhgap25	0	0.966856
0.108671	0.0188835	0.088	0.098	1	0	Trp53inp1	0	0.963887
0.110964	0.0524006	0.071	0.065	1	0	Fmnl2	0	0.954818
0.111901	0.0300082	0.256	0.284	1	0	Vsir	0	0.951167
0.114976	0.0367531	0.073	0.066	1	0	Oaz2	0	0.939393
0.120052	0.0916408	0.168	0.188	1	0	Mdm2	0	0.920632
0.120709	0.0684963	0.173	0.169	1	0	Rab32	0	0.91826
0.123778	0.0474858	0.201	0.225	1	0	Myadm	0	0.907357
0.125535	0.0858204	0.257	0.261	1	0	Sbno2	0	0.901234
0.131275	0.0588455	0.12	0.115	1	0	Rassf3	0	0.88182
0.133825	0.00929246	0.044	0.051	1	0	Prrg2	0	0.873464
0.133959	0.0205996	0.102	0.113	1	0	Fam13b	0	0.873027
0.135377	0.0543291	0.141	0.159	1	0	Rragc	0	0.868457
0.135456	0.029419	0.067	0.076	1	0	Sc5d	0	0.868202
0.13548	0.0646661	0.133	0.128	1	0	Mettl9	0	0.868124
0.137519	0.0340531	0.158	0.175	1	0	Nod1	0	0.861638
0.138779	0.0523227	0.075	0.069	1	0	Mylip	0	0.857675
0.142912	0.00224235	0.05	0.057	1	0	D730003I15Rik	0	0.84493
0.145354	0.0583549	0.963	0.94	1	0	Gapdh	0	0.837573
0.146227	0.0938659	0.189	0.19	1	0	Midn	0	0.834973
0.148693	0.0152952	0.08	0.089	1	0	Khnyn	0	0.827708
0.153843	0.0331296	0.123	0.137	1	0	Neu1	0	0.812922
0.154845	0.0112942	0.056	0.064	1	0	Prkaa1	0	0.810103
0.158146	0.051633	0.227	0.255	1	0	Pstpip1	0	0.800943
0.159677	0.0251448	0.05	0.045	1	0	Gtdc1	0	0.796756
0.164834	0.0167797	0.06	0.067	1	0	Fam122a	0	0.782953
0.167478	0.0425224	0.095	0.089	1	0	Sec14l1	0	0.776041
0.179026	0.0583441	0.196	0.219	1	0	Abcg1	0	0.747083
0.179572	0.103892	0.236	0.243	1	0	Arid4b	0	0.745761
0.183336	0.0739746	0.18	0.18	1	0	Aff4	0	0.736751
0.188844	0.119003	0.284	0.304	1	0	Sra1	0	0.723896
0.189605	0.0345485	0.146	0.161	1	0	5031425E22Rik	0	0.722151
0.190773	0.0148277	0.078	0.087	1	0	Lcor	0	0.719483
0.191022	0.0154986	0.085	0.094	1	0	Lmbrd1	0	0.718916
0.194128	0.0409835	0.087	0.082	1	0	Anks1	0	0.711911
0.195593	0.0481816	0.12	0.133	1	0	Plekhm2	0	0.708647
0.196675	0.0161505	0.084	0.093	1	0	Vps18	0	0.706251
0.203615	0.0392304	0.092	0.088	1	0	Rnf19a	0	0.691191
0.208818	0.019804	0.096	0.105	1	0	Arnt	0	0.680232
0.217674	0.0374237	0.073	0.069	1	0	Map3k5	0	0.662193
0.219225	0.0347613	0.172	0.189	1	0	Cish	0	0.65911
0.22286	0.060846	0.225	0.253	1	0	Gnai3	0	0.651969
0.224244	0.061125	0.341	0.383	1	0	Trafd1	0	0.649278
0.23637	0.140593	0.312	0.342	1	0	Ifit2	0	0.626408
0.238072	0.0411953	0.108	0.119	1	0	Usp38	0	0.623292
0.247922	0.0683008	0.16	0.159	1	0	Dhx38	0	0.605685
0.24818	0.0154118	0.066	0.073	1	0	Ints12	0	0.605233
0.254053	0.0651581	0.136	0.134	1	0	Crebrf	0	0.595076
0.254631	0.0248726	0.065	0.072	1	0	Hspa13	0	0.594089
0.262092	0.0333081	0.105	0.115	1	0	Fbxl3	0	0.581546
0.270805	0.00909891	0.045	0.05	1	0	Ceacam1	0	0.567344
0.27339	0.0246048	0.054	0.05	1	0	P2ry13	0	0.563217
0.275907	0.0365079	0.096	0.106	1	0	Tatdn2	0	0.559238
0.28382	0.0418577	0.11	0.106	1	0	Adam19	0	0.546958
0.285788	0.0141125	0.045	0.05	1	0	Ipmk	0	0.543955
0.288732	0.0506748	0.158	0.174	1	0	Smad4	0	0.539505
0.290319	0.016674	0.067	0.073	1	0	Whamm	0	0.537124
0.295279	0.00901876	0.557	0.571	1	0	Bcl2a1b	0	0.529768
0.303653	0.0063179	0.048	0.053	1	0	Gdpd3	0	0.517623
0.312416	0.00683277	0.066	0.072	1	0	Gclm	0	0.505267
0.316808	0.0366547	0.134	0.145	1	0	Smim3	0	0.499204
0.319218	0.0493948	0.188	0.206	1	0	Stk40	0	0.495913
0.324017	0.0591741	0.164	0.163	1	0	Cdkn2d	0	0.489433
0.330957	0.0722045	0.541	0.617	1	0	Slc38a2	0	0.480228
0.343616	0.025762	0.165	0.176	1	0	Cd93	0	0.463927
0.345195	0.0473127	0.146	0.16	1	0	Washc2	0	0.461935
0.361882	0.0922081	0.197	0.204	1	0	Cln3	0	0.441433
0.362484	0.0258691	0.11	0.119	1	0	Slc12a6	0	0.440712
0.368813	0.0831574	0.245	0.256	1	0	Oga	0	0.433194
0.369945	0.0603592	0.261	0.29	1	0	Trim25	0	0.431862
0.373323	0.0536165	0.101	0.1	1	0	Oser1	0	0.427915
0.377873	0.0631941	0.498	0.582	1	0	Chmp4b	0	0.422654
0.379926	0.027148	0.09	0.097	1	0	Med7	0	0.420301
0.380953	0.0216559	0.064	0.069	1	0	Letm2	0	0.419129
0.383703	0.025339	0.063	0.06	1	0	Plekhm1	0	0.416004
0.384682	0.0498368	0.074	0.071	1	0	Acsl1	0	0.414898
0.387222	0.0276173	0.183	0.196	1	0	Arhgap31	0	0.41204
0.390969	0.0163898	0.069	0.074	1	0	H2-T24	0	0.407857
0.393937	0.0225783	0.055	0.052	1	0	Bend4	0	0.404573
0.411252	0.0238246	0.075	0.081	1	0	C9orf72	0	0.385892
0.426974	0.0408972	0.085	0.083	1	0	Tmem164	0	0.369598
0.435838	0.0588059	0.138	0.151	1	0	Fkbp15	0	0.360675
0.45344	0.0857191	0.242	0.254	1	0	Zfand3	0	0.34348
0.457023	0.0172976	0.971	0.961	1	0	Sem1	0	0.340062
0.457663	0.0560747	0.118	0.118	1	0	1810013L24Rik	0	0.339454
0.458341	0.0551143	0.122	0.122	1	0	Pdlim5	0	0.338812
0.461446	0.091228	0.208	0.232	1	0	Napa	0	0.335879
0.464568	0.104749	0.449	0.507	1	0	Cap1	0	0.33295
0.474951	0.0111341	0.064	0.069	1	0	Hist1h2be	0	0.323351
0.48504	0.0292023	0.116	0.124	1	0	Bin3	0	0.314222
0.489977	0.0386706	0.058	0.056	1	0	Aph1c	0	0.309824
0.490608	0.0635534	0.217	0.223	1	0	Xdh	0	0.309265
0.493511	0.0343872	0.111	0.109	1	0	Ipcef1	0	0.306703
0.500898	0.0741121	0.231	0.254	1	0	Trim12c	0	0.300251
0.524789	0.156598	0.173	0.18	1	0	P4ha1	0	0.280015
0.529787	0.0795117	0.165	0.17	1	0	Cnppd1	0	0.275899
0.533502	0.0511035	0.113	0.113	1	0	Tbc1d2b	0	0.272864
0.535271	0.09633	0.258	0.289	1	0	Atg3	0	0.271426
0.54017	0.11443	0.208	0.212	1	0	F10	0	0.26747
0.544917	0.0145275	0.055	0.058	1	0	2900093K20Rik	0	0.263669
0.562098	0.0882507	0.127	0.129	1	0	Prkd3	0	0.250188
0.572503	0.0699469	0.308	0.338	1	0	Adgre5	0	0.242222
0.572654	0.0701811	0.139	0.15	1	0	Tmem33	0	0.242108
0.573181	0.0398541	0.098	0.098	1	0	Hsd17b11	0	0.241708
0.574852	0.0625835	0.168	0.18	1	0	Rasa2	0	0.240444
0.576071	0.0444973	0.149	0.16	1	0	Mtmr3	0	0.239524
0.578283	0.0685192	0.132	0.143	1	0	Zfp263	0	0.23786
0.579566	0.0824403	0.506	0.598	1	0	Srsf5	0	0.236897
0.583226	0.104329	0.311	0.348	1	0	Dstn	0	0.234163
0.5883	0.00836624	0.048	0.051	1	0	Ints6l	0	0.230401
0.600683	0.0226195	0.073	0.071	1	0	Inpp4a	0	0.221355
0.605417	0.0711084	0.245	0.257	1	0	Chd2	0	0.217945
0.614281	0.0588974	0.147	0.15	1	0	St3gal4	0	0.211633
0.641203	0.0759749	0.268	0.294	1	0	Atp11b	0	0.193004
0.647626	0.0198644	0.076	0.08	1	0	Ccdc180	0	0.188676
0.650662	0.0216964	0.115	0.12	1	0	Pilrb1	0	0.186644
0.653866	0.0290169	0.077	0.082	1	0	Sp2	0	0.184512
0.673129	0.0687969	0.558	0.633	1	0	Efhd2	0	0.171901
0.677655	0.0443162	0.083	0.083	1	0	Nbr1	0	0.168991
0.689901	0.0306818	0.071	0.071	1	0	Samd8	0	0.161213
0.691796	0.0154767	0.06	0.062	1	0	Gca	0	0.160022
0.706323	0.0475132	0.151	0.154	1	0	Pik3c2a	0	0.150997
0.713331	0.0642008	0.295	0.321	1	0	Trim30d	0	0.146709
0.713444	0.0373827	0.055	0.054	1	0	Arfgef2	0	0.14664
0.726568	0.124543	0.337	0.381	1	0	P4hb	0	0.138724
0.726924	0.0456379	0.118	0.125	1	0	B9d2	0	0.138511
0.730449	0.147642	0.281	0.311	1	0	Lasp1	0	0.13641
0.733955	0.0374528	0.128	0.134	1	0	Spata13	0	0.134331
0.734644	0.0339918	0.055	0.054	1	0	Abhd5	0	0.133923
0.738265	0.0182733	0.064	0.067	1	0	Slc25a37	0	0.131788
0.738815	0.0321408	0.109	0.109	1	0	Map4k2	0	0.131464
0.747819	0.141426	0.448	0.505	1	0	Rbpj	0	0.126203
0.75095	0.0311879	0.087	0.091	1	0	Tollip	0	0.124389
0.759589	0.0315069	0.077	0.08	1	0	Ccng2	0	0.119421
0.781945	0.0940076	0.395	0.449	1	0	Kmt2e	0	0.106824
0.820507	0.121448	0.688	0.734	1	0	Ldha	0	0.0859179
0.84688	0.0388216	0.052	0.052	1	0	Usp36	0	0.0721782
0.856061	0.0891994	0.184	0.198	1	0	Alkbh5	0	0.0674955
0.856765	0.0468231	0.089	0.09	1	0	Mfsd6	0	0.0671385
0.858723	0.0334689	0.227	0.234	1	0	Eif4ebp1	0	0.0661469
0.863484	0.0409194	0.13	0.136	1	0	Rhbdf2	0	0.0637457
0.869329	0.0207929	0.058	0.059	1	0	Lmbr1l	0	0.0608159
0.8766	0.0152875	0.051	0.052	1	0	Tmem268	0	0.0571984
0.898062	0.0845574	0.278	0.301	1	0	Irf9	0	0.0466937
0.908991	0.170614	0.291	0.323	1	0	Sqstm1	0	0.0414402
0.931127	0.0625433	0.125	0.13	1	0	Ddit4	0	0.030991
0.938652	0.17192	0.503	0.591	1	0	Clec2d	0	0.0274952
0.943117	0.0330208	0.087	0.088	1	0	Cln5	0	0.0254343
0.94967	0.0367452	0.119	0.123	1	0	Pnkp	0	0.0224273
0.954897	0.06545	0.252	0.266	1	0	Jaml	0	0.0200435
0.969075	0.0226155	0.063	0.064	1	0	Pgm2	0	0.0136427
0.989048	0.0935578	0.209	0.225	1	0	Arih1	0	0.00478242
0.993031	0.0744934	0.173	0.183	1	0	Trim56	0	0.00303716
0.944624	-0.00322747	0.243	0.253	1	0	Glipr2	0	-0.024741
0.726051	-0.10741	0.239	0.241	1	0	Ctsl	0	-0.139033
0.657992	-0.00330296	0.081	0.084	1	0	Mctp2	0	-0.18178
0.495598	-0.260781	0.213	0.197	1	0	Cd63	0	-0.304871
0.232064	-1.09918	0.625	0.502	1	0	Lyz2	0	-0.634392
0.0670567	-0.262684	0.792	0.708	1	0	Ctsb	0	-1.17356
0.0309175	-0.00145444	0.049	0.059	1	0	Pstpip2	0	-1.5098
0.0247231	-0.00299684	0.043	0.053	1	0	Rnf125	0	-1.6069
0.0238824	-0.0668815	0.133	0.148	1	0	Nr4a3	0	-1.62192
0.0221464	-0.0476128	0.149	0.165	1	0	Gm9733	0	-1.6547
0.0164987	-0.0144527	0.044	0.054	1	0	Treml4	0	-1.78255
0.0157041	-0.00933898	0.512	0.577	1	0	Zbp1	0	-1.80399
0.012822	-0.0158423	0.107	0.124	1	0	Mxi1	0	-1.89204
0.00754363	-0.00794675	0.04	0.051	1	0	Ffar2	0	-2.12242
0.00752275	-0.0179667	0.044	0.055	1	0	Apoc2	0	-2.12362
0.00554105	-0.00399508	0.044	0.057	1	0	Vcl	0	-2.25641
0.00488019	-0.105371	0.071	0.084	1	0	Mmp25	0	-2.31156
0.00465334	-0.00820849	0.041	0.052	1	0	St3gal5	0	-2.33224
0.00413027	-0.00420586	0.09	0.109	1	0	Vamp5	0	-2.38402
0.00385313	-0.0155987	0.112	0.132	1	0	Hist2h2aa1	0	-2.41419
0.00351487	-0.00872242	0.056	0.07	1	0	Pacs1	0	-2.45409
0.00239628	-0.00395122	0.05	0.065	1	0	Ndufaf7	0	-2.62046
0.00153437	-0.00561314	0.046	0.06	1	0	Rgs18	0	-2.81407
0.00151862	-0.00217641	0.056	0.072	1	0	Tmem120a	0	-2.81855
0.00145176	-0.00368687	0.072	0.09	1	0	Zswim6	0	-2.83811
0.00142336	-0.0346643	0.161	0.187	1	0	Ly6i	0	-2.84669
0.000997649	-0.0253586	0.175	0.204	1	0	Sirpb1c	0	-3.00102
0.000810056	-0.0272081	0.916	0.903	1	0	Gng5	0	-3.09149
0.000756049	-0.00518464	0.063	0.08	1	0	Ndst1	0	-3.12145
0.000695428	-0.0130211	0.038	0.052	1	0	Nmrk1	0	-3.15775
0.000644903	-0.00970831	0.045	0.061	1	0	Wdtc1	0	-3.19051
0.000638377	-0.0148721	0.04	0.054	1	0	Sh3bp5	0	-3.19492
0.000561144	-0.00550273	0.046	0.062	1	0	Pqlc1	0	-3.25093
0.000370228	-0.00663627	0.061	0.08	1	0	Mtm1	0	-3.43153
0.000318162	-0.000435985	0.086	0.109	1	0	Ppme1	0	-3.49735
0.000304249	-0.0167234	0.086	0.108	1	0	Lncpint	0	-3.51677
0.000285054	-0.011693	0.041	0.057	1	0	Mbd5	0	-3.54507
0.000242775	-0.00812115	0.061	0.081	1	0	Atg16l1	0	-3.6148
0.000234734	-0.0214542	0.041	0.056	1	0	Vill	0	-3.62942
0.00020156	-0.0833953	0.297	0.332	1	0	Plbd1	0	-3.69559
0.000166546	-0.000226684	0.106	0.133	1	0	Tbk1	0	-3.77847
0.000163279	-0.0137191	0.049	0.067	1	0	Snx13	0	-3.78707
0.000160885	-0.00526651	0.069	0.09	1	0	Bcl6	0	-3.79349
0.000150031	-0.000589657	0.116	0.145	1	0	Arhgap26	0	-3.82382
0.000143311	-0.00941443	0.04	0.056	1	0	Gpkow	0	-3.84372
9.66652e-05	-0.0771075	0.39	0.45	1	0	Cytip	0	-4.01473
8.32983e-05	-0.026426	0.105	0.131	1	0	Rasgrp2	0	-4.07936
7.88504e-05	-0.0121005	0.049	0.068	1	0	Armc7	0	-4.1032
7.43982e-05	-0.0143982	0.045	0.063	1	0	Gmeb2	0	-4.12844
6.89436e-05	-1.0699	0.473	0.461	1	0	Fabp5	0	-4.16151
6.6131e-05	-0.00778945	0.06	0.081	1	0	Nat9	0	-4.17959
6.45135e-05	-0.00604479	0.042	0.06	1	0	Fbxo42	0	-4.19035
6.09616e-05	-0.0661696	0.141	0.175	1	0	Igkc	0	-4.21494
5.98005e-05	-0.017112	0.661	0.7	1	0	Mif	0	-4.2233
5.32363e-05	-0.0151896	0.041	0.058	0.982156	0	Gm47664	-0.00781958	-4.27379
5.14516e-05	-0.0444127	0.62	0.693	0.949231	0	Rac2	-0.0226279	-4.2886
4.95941e-05	-0.00749567	0.048	0.068	0.914961	0	Ctdp1	-0.0385974	-4.30457
4.86795e-05	-0.155447	0.709	0.726	0.898089	0	Lsp1	-0.0466807	-4.31265
4.71349e-05	-0.0131119	0.056	0.077	0.869593	0	Zfp654	-0.0606841	-4.32666
4.66928e-05	-0.0514454	0.204	0.242	0.861436	0	Bcl2a1a	-0.0647771	-4.33075
4.26304e-05	-0.0114088	0.057	0.078	0.786488	0	Mier3	-0.104308	-4.37028
4.09263e-05	-0.0111478	0.048	0.067	0.75505	0	Zfp787	-0.122024	-4.388
3.91589e-05	-0.0106823	0.083	0.108	0.722442	0	Ski	-0.141197	-4.40717
3.81419e-05	-0.0121035	0.051	0.071	0.70368	0	Narf	-0.152625	-4.4186
3.71142e-05	-0.0104219	0.252	0.305	0.68472	0	Helz2	-0.164487	-4.43046
3.64454e-05	-0.00856341	0.061	0.083	0.672381	0	Pdk1	-0.172384	-4.43836
3.63859e-05	-0.0160246	0.053	0.073	0.671283	0	Gpatch2l	-0.173094	-4.43907
3.26917e-05	-0.0136353	0.059	0.081	0.60313	0	Brwd3	-0.219589	-4.48556
3.22225e-05	-0.00422243	0.112	0.143	0.594472	0	Tfe3	-0.225869	-4.49184
3.20686e-05	-0.119054	0.402	0.44	0.591634	0	Cd68	-0.227947	-4.49392
3.03517e-05	-0.0463566	0.256	0.301	0.559959	0	Metrnl	-0.251844	-4.51782
2.48624e-05	-0.0122715	0.038	0.056	0.458686	0	Zfyve27	-0.338485	-4.60446
2.05638e-05	-0.00244755	0.115	0.147	0.379382	0	Washc4	-0.420923	-4.6869
2.00184e-05	-0.0151856	0.059	0.081	0.369319	0	Zfand2b	-0.432598	-4.69857
1.65336e-05	-0.00204569	0.056	0.079	0.305028	0	Cdc27	-0.51566	-4.78163
1.65262e-05	-0.0126294	0.032	0.05	0.304892	0	Fam102b	-0.515854	-4.78183
1.62715e-05	-0.0168463	0.033	0.05	0.300194	0	4933421O10Rik	-0.522598	-4.78857
1.60166e-05	-0.00866991	0.121	0.154	0.29549	0	Rchy1	-0.529458	-4.79543
1.34734e-05	-0.0145543	0.04	0.059	0.24857	0	Maml1	-0.60455	-4.87052
1.34259e-05	-0.0329826	0.177	0.217	0.247695	0	Tctex1d2	-0.606082	-4.87206
1.25841e-05	-0.0195754	0.09	0.118	0.232165	0	Syap1	-0.634203	-4.90018
9.77398e-06	-0.0108723	0.148	0.185	0.18032	0	Rin3	-0.743956	-5.00993
9.39862e-06	-0.01407	0.033	0.051	0.173395	0	Opa3	-0.760963	-5.02694
8.15966e-06	-0.011871	0.056	0.078	0.150538	0	Orai2	-0.822355	-5.08833
8.12975e-06	-0.0176244	0.097	0.126	0.149986	0	Gcnt1	-0.82395	-5.08992
6.38493e-06	-0.0163587	0.068	0.093	0.117795	0	Tfeb	-0.928871	-5.19484
6.21318e-06	-0.00824756	0.192	0.237	0.114627	0	Fes	-0.940713	-5.20669
5.94985e-06	-0.0128324	0.085	0.113	0.109769	0	Pnpla8	-0.959521	-5.22549
5.60146e-06	-0.00888547	0.055	0.079	0.103341	0	AW549877	-0.985726	-5.2517
5.4897e-06	-0.00112812	0.123	0.159	0.10128	0	Btk	-0.994478	-5.26045
5.28231e-06	-0.00157688	0.151	0.191	0.0974533	0	Ythdf3	-1.0112	-5.27718
5.09308e-06	-0.0197559	0.04	0.059	0.0939622	0	Rmc1	-1.02705	-5.29302
5.03628e-06	-0.010604	0.059	0.083	0.0929144	0	Phactr2	-1.03192	-5.29789
4.86514e-06	-0.0139923	0.05	0.072	0.089757	0	D830025C05Rik	-1.04693	-5.3129
4.69367e-06	-0.0140817	0.042	0.062	0.0865935	0	Tmem43	-1.06251	-5.32849
4.47075e-06	-0.0156569	0.051	0.073	0.0824809	0	Tmub2	-1.08365	-5.34962
4.41656e-06	-0.014825	0.066	0.091	0.081481	0	Frrs1	-1.08894	-5.35492
4.11826e-06	-0.0192699	0.066	0.091	0.0759777	0	Ldlrap1	-1.11931	-5.38529
4.03104e-06	-0.0179758	0.045	0.066	0.0743687	0	Pgm1	-1.12861	-5.39458
3.47045e-06	-0.00243582	0.136	0.174	0.0640264	0	Ccnt1	-1.19364	-5.45961
3.45826e-06	-0.0129311	0.065	0.091	0.0638015	0	Zbtb11	-1.19517	-5.46114
3.29571e-06	-0.0145134	0.059	0.084	0.0608026	0	Sphk2	-1.21608	-5.48205
3.06253e-06	-0.0031106	0.095	0.126	0.0565007	0	St3gal1	-1.24795	-5.51392
2.95893e-06	-0.0208261	0.076	0.103	0.0545892	0	Plekhm3	-1.26289	-5.52887
2.83579e-06	-0.0159538	0.101	0.132	0.0523176	0	Mafg	-1.28135	-5.54733
2.67576e-06	-0.0325905	0.114	0.147	0.049365	0	Il18	-1.30658	-5.57255
2.62062e-06	-0.00444339	0.082	0.112	0.0483479	0	Cnot7	-1.31562	-5.5816
2.45073e-06	-0.000344025	0.056	0.081	0.0452135	0	Rbmx	-1.34473	-5.6107
2.38411e-06	-0.00102718	0.27	0.33	0.0439844	0	Usp18	-1.3567	-5.62267
2.23024e-06	-0.0149292	0.098	0.13	0.0411457	0	Rnf34	-1.38568	-5.65165
2.18925e-06	-0.0185731	0.054	0.078	0.0403895	0	Slc35e1	-1.39373	-5.6597
2.0873e-06	-0.0234927	0.088	0.117	0.0385086	0	Vav3	-1.41444	-5.68041
1.87022e-06	-0.0168329	0.06	0.085	0.0345038	0	Sos2	-1.46213	-5.72811
1.6156e-06	-0.0182257	0.035	0.056	0.0298061	0	Cyb5r1	-1.52569	-5.79167
1.6011e-06	-0.0105398	0.449	0.553	0.0295387	0	Hcls1	-1.52961	-5.79558
1.56514e-06	-0.011871	0.054	0.079	0.0288753	0	Traf6	-1.53947	-5.80545
1.40034e-06	-0.0173269	0.033	0.053	0.0258348	0	Mid1ip1	-1.58779	-5.85377
1.29219e-06	-0.0121924	0.103	0.137	0.0238397	0	Tspyl1	-1.6227	-5.88867
1.24658e-06	-0.0097815	0.08	0.11	0.0229982	0	Impa2	-1.63831	-5.90428
1.22176e-06	-0.0216113	0.068	0.095	0.0225402	0	Rnf40	-1.64704	-5.91302
1.20316e-06	-0.0315621	0.167	0.208	0.0221972	0	I830077J02Rik	-1.6537	-5.91968
1.16367e-06	-0.00971194	0.152	0.194	0.0214685	0	Dennd1c	-1.6682	-5.93417
1.11267e-06	-0.0142624	0.065	0.092	0.0205277	0	Rnf146	-1.68766	-5.95363
1.09773e-06	-0.0223843	0.038	0.059	0.020252	0	Zfhx3	-1.69353	-5.9595
1.04552e-06	-0.00220324	0.105	0.141	0.0192888	0	Tmem184b	-1.7147	-5.98067
1.01908e-06	-0.0157653	0.045	0.068	0.0188011	0	Zfp236	-1.72582	-5.99179
1.00329e-06	-0.0216249	0.043	0.065	0.0185097	0	Bicra	-1.7326	-5.99857
8.67245e-07	-0.018788	0.062	0.089	0.0159998	0	Cryzl1	-1.79589	-6.06186
8.043e-07	-0.0234233	0.039	0.06	0.0148385	0	Sertad3	-1.82861	-6.09458
7.71896e-07	-0.0339992	0.121	0.157	0.0142407	0	Slc28a2	-1.84647	-6.11244
7.65701e-07	-0.0160337	0.041	0.063	0.0141264	0	Hsh2d	-1.84997	-6.11594
7.0275e-07	-0.0113635	0.044	0.068	0.012965	0	Rmnd5b	-1.88723	-6.1532
6.96611e-07	-0.135467	0.718	0.744	0.0128518	0	Anxa2	-1.89104	-6.15701
6.75902e-07	-0.0194147	0.183	0.231	0.0124697	0	Bach1	-1.90414	-6.17012
6.6658e-07	-0.0188897	0.088	0.119	0.0122977	0	Prkcb	-1.91017	-6.17615
6.43405e-07	-0.0192136	0.067	0.095	0.0118702	0	Tmem41b	-1.92554	-6.19152
5.77002e-07	-0.0335482	0.077	0.105	0.0106451	0	Oas1g	-1.97285	-6.23882
5.75221e-07	-0.0166035	0.045	0.069	0.0106122	0	Gpr146	-1.97419	-6.24017
5.7178e-07	-0.00798898	0.095	0.129	0.0105488	0	Ncoa2	-1.9768	-6.24277
4.98613e-07	-0.0218106	0.034	0.054	0.00919892	0	Gm42659	-2.03626	-6.30224
4.59048e-07	-0.0275883	0.05	0.074	0.00846898	0	C130026I21Rik	-2.07217	-6.33814
4.56036e-07	-0.372267	0.755	0.698	0.00841341	0	Irf7	-2.07503	-6.341
4.35283e-07	-0.0217657	0.067	0.095	0.00803054	0	Hdac5	-2.09526	-6.36123
3.97659e-07	-0.0105761	0.096	0.13	0.00733641	0	Xpr1	-2.13452	-6.40049
3.33507e-07	-0.0719109	0.25	0.304	0.00615287	0	Cd82	-2.21092	-6.4769
2.9634e-07	-0.0212475	0.059	0.087	0.00546718	0	Crybg3	-2.26224	-6.52821
2.55885e-07	-0.0180208	0.032	0.053	0.00472083	0	Ttc7b	-2.32598	-6.59195
2.26648e-07	-0.0398601	0.364	0.446	0.00418142	0	Stat3	-2.37868	-6.64465
2.2043e-07	-0.00486822	0.109	0.148	0.00406671	0	Phf23	-2.39076	-6.65673
1.98035e-07	-0.0203439	0.051	0.076	0.00365355	0	Nhlrc3	-2.43729	-6.70326
1.75871e-07	-0.0205794	0.06	0.087	0.00324464	0	Zfp407	-2.48883	-6.75481
1.59242e-07	-0.00145086	0.252	0.319	0.00293785	0	Cast	-2.53197	-6.79794
1.53859e-07	-0.020264	0.037	0.059	0.00283854	0	Gm10138	-2.5469	-6.81288
1.2882e-07	-0.0204233	0.227	0.286	0.0023766	0	Ogt	-2.62404	-6.89002
1.13672e-07	-0.0232157	0.035	0.057	0.00209713	0	Arid3b	-2.67838	-6.94435
9.70592e-08	-0.0242752	0.035	0.058	0.00179065	0	Fbxl20	-2.74699	-7.01296
8.46764e-08	-0.0211638	0.061	0.09	0.00156219	0	Glul	-2.80626	-7.07224
6.64288e-08	-0.00380478	0.12	0.162	0.00122555	0	Hk1	-2.91167	-7.17764
6.37522e-08	-0.0225454	0.119	0.159	0.00117616	0	Hmgcl	-2.92953	-7.1955
5.94133e-08	-0.0313558	0.036	0.059	0.00109612	0	Slc37a3	-2.96014	-7.22612
5.73849e-08	-0.0202203	0.092	0.128	0.00105869	0	Dcaf12	-2.97523	-7.2412
5.71402e-08	-0.027364	0.333	0.408	0.00105418	0	Slfn8	-2.97709	-7.24306
5.68018e-08	-0.0210822	0.095	0.131	0.00104794	0	Vamp4	-2.97966	-7.24564
5.45372e-08	-0.025878	0.048	0.075	0.00100616	0	5430405H02Rik	-2.99733	-7.26331
5.10418e-08	-0.0226454	0.049	0.076	0.00094167	0	Ublcp1	-3.0261	-7.29207
5.04431e-08	-0.0136987	0.116	0.157	0.000930625	0	D1Ertd622e	-3.03123	-7.2972
5.01621e-08	-0.0173293	0.031	0.053	0.00092544	0	Pwp1	-3.03365	-7.29962
4.53017e-08	-0.0136899	0.055	0.083	0.000835771	0	Sec24a	-3.07791	-7.34389
3.82573e-08	-0.0219387	0.03	0.052	0.000705809	0	Vps37c	-3.15131	-7.41729
3.7634e-08	-0.0112526	0.152	0.201	0.000694309	0	Msl1	-3.15845	-7.42442
3.56714e-08	-0.00261863	0.248	0.318	0.000658102	0	Cript	-3.18171	-7.44768
3.56658e-08	-0.022272	0.045	0.071	0.000657998	0	Sirt1	-3.18178	-7.44775
3.39293e-08	-0.0244717	0.075	0.107	0.000625961	0	Scyl2	-3.20345	-7.46943
2.93509e-08	-0.00516952	0.15	0.199	0.000541495	0	Capn1	-3.26641	-7.53238
2.87934e-08	-0.180732	0.282	0.326	0.000531209	0	Cd300c2	-3.27473	-7.54071
2.62623e-08	-0.0250253	0.039	0.064	0.000484514	0	Lemd3	-3.31469	-7.58067
2.62278e-08	-0.0774675	0.147	0.191	0.000483876	0	Gyg	-3.31527	-7.58124
2.46496e-08	-0.0269774	0.045	0.072	0.00045476	0	Fam160b2	-3.34222	-7.60819
2.42879e-08	-0.0189138	0.032	0.055	0.000448088	0	Otud7b	-3.34864	-7.61461
2.39828e-08	-0.0281078	0.03	0.052	0.000442458	0	Plekhn1	-3.35413	-7.6201
2.1382e-08	-0.0321279	0.066	0.097	0.000394477	0	Aldh3b1	-3.40398	-7.66995
1.98345e-08	-0.0340112	0.074	0.107	0.000365927	0	Nuak2	-3.43661	-7.70258
1.94664e-08	-0.0301883	0.029	0.052	0.000359135	0	Tmem63b	-3.44474	-7.71072
1.84294e-08	-0.0158756	0.162	0.213	0.000340004	0	Acap2	-3.46852	-7.73449
1.72829e-08	-0.00813707	0.256	0.324	0.000318853	0	Atp6v1b2	-3.49641	-7.76238
1.66005e-08	-0.0202778	0.104	0.144	0.000306263	0	Rab27a	-3.51391	-7.77988
1.61671e-08	-0.0193012	0.073	0.107	0.000298267	0	Snapc1	-3.52539	-7.79137
1.56531e-08	-0.0261262	0.031	0.054	0.000288784	0	Sik2	-3.53943	-7.8054
1.43374e-08	-0.218704	0.394	0.438	0.00026451	0	Hcst	-3.57756	-7.84353
1.39181e-08	-0.0273451	0.146	0.194	0.000256775	0	Kmt2c	-3.59045	-7.85642
1.22365e-08	-0.0285176	0.064	0.095	0.000225752	0	Unc45a	-3.64637	-7.91234
1.13007e-08	-0.0149291	0.09	0.127	0.000208486	0	Zfp131	-3.68092	-7.9469
1.03019e-08	-0.0246952	0.053	0.082	0.000190059	0	Map1lc3a	-3.72111	-7.98708
9.12112e-09	-0.0166892	0.119	0.162	0.000168276	0	Gmip	-3.77398	-8.03995
8.66462e-09	-0.0319808	0.347	0.43	0.000159854	0	Lgals9	-3.79628	-8.06225
8.64212e-09	-0.0334705	0.043	0.07	0.000159439	0	Pcnx	-3.79741	-8.06338
8.30365e-09	-0.0284919	0.108	0.148	0.000153194	0	Vamp3	-3.81476	-8.08073
8.22749e-09	-0.028178	0.032	0.056	0.000151789	0	Atxn1l	-3.81876	-8.08473
8.16677e-09	-0.0217657	0.061	0.093	0.000150669	0	Elmsan1	-3.82198	-8.08795
7.75333e-09	-0.027394	0.073	0.107	0.000143041	0	Acox3	-3.84454	-8.11051
7.66599e-09	-0.0263152	0.067	0.1	0.00014143	0	Rab5b	-3.84946	-8.11543
7.53041e-09	-0.0230963	0.06	0.091	0.000138928	0	R3hcc1l	-3.85721	-8.12318
7.43171e-09	-0.0293105	0.041	0.068	0.000137108	0	Tmem170b	-3.86294	-8.12891
7.07669e-09	-0.0183449	0.509	0.627	0.000130558	0	Sp100	-3.8842	-8.15017
6.80009e-09	-0.0286655	0.132	0.177	0.000125455	0	Sipa1l1	-3.90151	-8.16749
6.18362e-09	-0.0389882	0.122	0.165	0.000114082	0	Ttc39b	-3.94278	-8.20876
6.09784e-09	-0.0188302	0.259	0.326	0.000112499	0	Ifih1	-3.94885	-8.21482
5.47736e-09	-0.0269699	0.034	0.059	0.000101052	0	Arfip1	-3.99546	-8.26143
5.10951e-09	-0.0181788	0.053	0.084	9.42654e-05	0	Rab3gap2	-4.02565	-8.29162
4.88392e-09	-0.0241662	0.043	0.071	9.01034e-05	0	Ppp4r1	-4.04526	-8.31123
4.40418e-09	-0.0196622	0.124	0.169	8.12528e-05	0	Hpcal1	-4.09016	-8.35613
4.30674e-09	-0.0243185	0.032	0.057	7.94551e-05	0	Pcid2	-4.09988	-8.36585
4.00376e-09	-0.0188073	0.084	0.122	7.38653e-05	0	Pttg1ip	-4.13156	-8.39753
3.91465e-09	-0.0256949	0.073	0.108	7.22214e-05	0	Vamp2	-4.14133	-8.40731
3.32217e-09	-0.0235042	0.062	0.095	6.12907e-05	0	Inpp1	-4.21261	-8.47858
3.26095e-09	-0.0303587	0.041	0.068	6.01612e-05	0	Tk2	-4.22068	-8.48666
3.1354e-09	-0.0148889	0.17	0.225	5.7845e-05	0	Adprh	-4.23773	-8.50371
2.9998e-09	-0.0277356	0.028	0.052	5.53434e-05	0	Ano10	-4.25693	-8.52291
2.97277e-09	-0.0273951	0.058	0.09	5.48446e-05	0	Fbxo38	-4.26087	-8.52684
2.9388e-09	-0.0395609	0.247	0.314	5.42179e-05	0	Jak2	-4.26586	-8.53183
2.56522e-09	-0.0233217	0.032	0.058	4.73257e-05	0	Snx8	-4.3249	-8.59088
2.49183e-09	-0.0368897	0.127	0.172	4.59719e-05	0	Plscr1	-4.33751	-8.60348
2.48654e-09	-0.0266118	0.106	0.148	4.58741e-05	0	Heca	-4.33843	-8.60441
1.92624e-09	-0.0167268	0.073	0.109	3.55371e-05	0	Tsc22d2	-4.44932	-8.71529
1.88789e-09	-0.0273993	0.037	0.063	3.48297e-05	0	Rnf113a2	-4.45805	-8.72402
1.84568e-09	-0.0272664	0.042	0.071	3.4051e-05	0	Smurf2	-4.46787	-8.73384
1.8051e-09	-0.0305832	0.322	0.402	3.33023e-05	0	Nrros	-4.47753	-8.7435
1.78984e-09	-0.0197426	0.085	0.124	3.30208e-05	0	Map3k11	-4.48121	-8.74719
1.72233e-09	-0.0312704	0.028	0.052	3.17753e-05	0	Ppp1r13b	-4.49791	-8.76388
1.70513e-09	-0.0137431	0.199	0.261	3.14579e-05	0	Bcl10	-4.50227	-8.76824
1.628e-09	-0.0343617	0.056	0.088	3.0035e-05	0	Ctnnbip1	-4.52237	-8.78835
1.58273e-09	-0.0315621	0.161	0.215	2.91998e-05	0	Pbxip1	-4.53462	-8.80059
1.549e-09	-0.0248535	0.048	0.078	2.85775e-05	0	Ngly1	-4.54398	-8.80995
1.45615e-09	-0.0253478	0.027	0.051	2.68646e-05	0	Jade1	-4.57082	-8.83679
1.17662e-09	-0.0269883	0.027	0.051	2.17075e-05	0	Csprs	-4.66339	-8.92936
1.03594e-09	-0.0267782	0.07	0.105	1.91121e-05	0	Slc30a9	-4.71869	-8.98466
1.0039e-09	-0.0324725	0.06	0.094	1.8521e-05	0	Rnf216	-4.73234	-8.99831
8.53636e-10	-0.0383436	0.081	0.119	1.57487e-05	0	2810013P06Rik	-4.80275	-9.06873
8.45728e-10	-0.0374644	0.069	0.104	1.56028e-05	0	Tlr1	-4.8068	-9.07277
6.08719e-10	-0.0314934	0.058	0.091	1.12303e-05	0	Chkb	-4.94961	-9.21558
6.01754e-10	-0.0265423	0.045	0.075	1.11018e-05	0	Tmem167b	-4.95461	-9.22058
5.80559e-10	-0.0327621	0.036	0.063	1.07107e-05	0	Gm36738	-4.97018	-9.23615
5.64507e-10	-0.0278447	0.247	0.318	1.04146e-05	0	Dleu2	-4.98236	-9.24833
5.52306e-10	-0.00396509	0.198	0.263	1.01895e-05	0	Ptk2b	-4.99185	-9.25782
5.4243e-10	-0.0289932	0.046	0.076	1.00073e-05	0	Gabpb1	-4.99968	-9.26566
5.06864e-10	-0.0164489	0.039	0.068	9.35113e-06	0	Mfsd11	-5.02914	-9.29511
4.24351e-10	-0.0293452	0.033	0.06	7.82885e-06	0	Apba3	-5.1063	-9.37227
3.96607e-10	-0.0266114	0.027	0.051	7.317e-06	0	Clp1	-5.13567	-9.40164
3.87523e-10	-0.00375901	0.252	0.331	7.14941e-06	0	Rab11a	-5.14573	-9.4117
3.82114e-10	-0.0257418	0.055	0.088	7.04962e-06	0	Relt	-5.15183	-9.41781
3.81573e-10	-0.0435664	0.026	0.05	7.03963e-06	0	F7	-5.15245	-9.41842
3.79494e-10	-0.0305241	0.028	0.053	7.00128e-06	0	Kdm4c	-5.15482	-9.4208
3.5959e-10	-0.0280779	0.135	0.185	6.63407e-06	0	Rnf13	-5.17822	-9.44419
3.40571e-10	-0.0347297	0.04	0.069	6.2832e-06	0	E230029C05Rik	-5.20182	-9.46779
3.32536e-10	-0.0349942	0.035	0.063	6.13496e-06	0	E4f1	-5.21219	-9.47816
3.01302e-10	-0.0249456	0.072	0.11	5.55873e-06	0	Atf2	-5.25502	-9.521
2.75009e-10	-0.0289129	0.133	0.183	5.07363e-06	0	Atxn7l1	-5.29468	-9.56065
2.32882e-10	-0.0319818	0.038	0.067	4.29644e-06	0	Cep120	-5.36689	-9.63286
2.31203e-10	-0.0285634	0.101	0.145	4.26546e-06	0	Fbxo11	-5.37003	-9.63601
2.26345e-10	-0.0280082	0.053	0.086	4.17584e-06	0	Trim11	-5.37926	-9.64523
2.26244e-10	-0.0317078	0.4	0.51	4.17397e-06	0	Atp6v0b	-5.37945	-9.64542
2.19275e-10	-0.0204953	0.04	0.069	4.0454e-06	0	C330007P06Rik	-5.39304	-9.65901
2.16428e-10	-0.0277792	0.034	0.062	3.99289e-06	0	Trappc9	-5.39871	-9.66469
2.00758e-10	-0.0309474	0.148	0.201	3.70378e-06	0	Upf2	-5.43135	-9.69733
1.9941e-10	-0.0348197	0.062	0.097	3.67891e-06	0	Ppp2cb	-5.43428	-9.70025
1.99084e-10	-0.0291388	0.035	0.063	3.6729e-06	0	Donson	-5.43499	-9.70096
1.91839e-10	-0.032293	0.037	0.065	3.53924e-06	0	Tom1	-5.45109	-9.71706
1.81124e-10	-0.0351281	0.039	0.068	3.34155e-06	0	D430042O09Rik	-5.47605	-9.74202
1.78582e-10	-0.0151192	0.127	0.178	3.29467e-06	0	Gsk3a	-5.48219	-9.74816
1.71124e-10	-0.0275877	0.056	0.09	3.15706e-06	0	Micu1	-5.50072	-9.76669
1.59531e-10	-0.0267534	0.099	0.143	2.94318e-06	0	Akt2	-5.53118	-9.79716
1.07507e-10	-0.0304999	0.028	0.054	1.9834e-06	0	Snx14	-5.70259	-9.96856
9.30537e-11	-0.029154	0.101	0.146	1.71675e-06	0	Uhrf1bp1l	-5.76529	-10.0313
8.64662e-11	-0.025002	0.051	0.085	1.59521e-06	0	Tfrc	-5.79718	-10.0632
8.44649e-11	-0.0397204	0.075	0.114	1.55829e-06	0	Ly96	-5.80735	-10.0733
8.36259e-11	-0.00299771	0.183	0.251	1.54281e-06	0	Ctnnb1	-5.81169	-10.0777
8.06337e-11	-0.0336367	0.118	0.166	1.48761e-06	0	Sgk3	-5.82751	-10.0935
7.84779e-11	-0.0260474	0.106	0.153	1.44784e-06	0	Dyrk1a	-5.83928	-10.1053
7.63438e-11	-0.0414661	0.03	0.056	1.40847e-06	0	Lyl1	-5.85125	-10.1172
7.25631e-11	-0.0354169	0.062	0.098	1.33872e-06	0	Fam53c	-5.87331	-10.1393
6.38573e-11	-0.0344157	0.054	0.088	1.1781e-06	0	Wdfy2	-5.92882	-10.1948
6.20377e-11	-0.195171	0.777	0.799	1.14453e-06	0	Lars2	-5.94137	-10.2073
5.23994e-11	-0.0349674	0.074	0.113	9.66716e-07	0	Mon2	-6.0147	-10.2807
5.03814e-11	-0.0144467	0.16	0.218	9.29487e-07	0	Sema4a	-6.03176	-10.2977
5.01949e-11	-0.0378228	0.058	0.093	9.26046e-07	0	Acvrl1	-6.03337	-10.2993
4.30411e-11	-0.0278413	0.107	0.154	7.94066e-07	0	Ppp2r2d	-6.10014	-10.3661
4.15337e-11	-0.0391693	0.064	0.102	7.66256e-07	0	Zeb2os	-6.11563	-10.3816
4.04076e-11	-0.0705183	0.055	0.089	7.45479e-07	0	Anxa3	-6.12756	-10.3935
3.94059e-11	-0.0180417	0.248	0.327	7.26999e-07	0	Inpp5d	-6.13847	-10.4044
3.85689e-11	-0.0369431	0.187	0.25	7.11557e-07	0	Synj1	-6.14779	-10.4138
3.62722e-11	-0.0402395	0.039	0.07	6.69186e-07	0	Osgin2	-6.17445	-10.4404
3.49755e-11	-0.0272862	0.036	0.066	6.45264e-07	0	Snhg9	-6.19026	-10.4562
2.81354e-11	-0.0375848	0.054	0.088	5.19069e-07	0	Cemip2	-6.28477	-10.5507
2.7064e-11	-0.0298483	0.043	0.075	4.99304e-07	0	Ubxn7	-6.30164	-10.5676
2.68145e-11	-0.0278249	0.048	0.082	4.94701e-07	0	Zfp655	-6.30566	-10.5716
2.56443e-11	-0.033911	0.033	0.062	4.73113e-07	0	Rere	-6.32504	-10.591
2.45847e-11	-0.0370752	0.054	0.089	4.53564e-07	0	Sp4	-6.34336	-10.6093
2.36414e-11	-0.0326226	0.044	0.077	4.36161e-07	0	Ccdc186	-6.36035	-10.6263
1.97745e-11	-0.0383605	0.026	0.052	3.6482e-07	0	Dnajb2	-6.43792	-10.7039
1.88214e-11	-0.0354373	0.059	0.095	3.47235e-07	0	Rabgap1	-6.45938	-10.7253
1.6831e-11	-0.0352994	0.032	0.061	3.10515e-07	0	Gm36161	-6.50792	-10.7739
1.64163e-11	-0.0340467	0.08	0.123	3.02864e-07	0	Zfp703	-6.51875	-10.7847
1.60177e-11	-0.039233	0.025	0.052	2.95511e-07	0	Pde4d	-6.52943	-10.7954
1.59464e-11	-0.0351185	0.051	0.086	2.94196e-07	0	S1pr2	-6.53136	-10.7973
1.47973e-11	-0.0337061	0.112	0.161	2.72995e-07	0	Btbd7	-6.56385	-10.8298
1.42149e-11	-0.00198969	0.197	0.266	2.62251e-07	0	Nisch	-6.58128	-10.8473
1.40657e-11	-0.0402622	0.032	0.061	2.59499e-07	0	Pex13	-6.58586	-10.8518
1.31907e-11	-0.0075189	0.17	0.233	2.43355e-07	0	Osbpl8	-6.61376	-10.8797
1.16177e-11	-0.0392293	0.04	0.072	2.14335e-07	0	Fam214b	-6.66891	-10.9349
1.02923e-11	-0.035903	0.08	0.123	1.89883e-07	0	Gpr137b	-6.72151	-10.9875
9.32525e-12	-0.045751	0.154	0.211	1.72042e-07	0	Milr1	-6.76437	-11.0303
9.14131e-12	-0.034394	0.057	0.093	1.68648e-07	0	Sec16a	-6.77302	-11.039
8.85929e-12	-0.030516	0.027	0.054	1.63445e-07	0	Clasrp	-6.78663	-11.0526
8.84462e-12	-0.041734	0.044	0.077	1.63174e-07	0	Kif23	-6.78735	-11.0533
8.82932e-12	-0.0327486	0.043	0.075	1.62892e-07	0	Hacd2	-6.7881	-11.0541
8.7705e-12	-0.0350729	0.031	0.06	1.61807e-07	0	Pla2g15	-6.791	-11.057
8.70656e-12	-0.0268043	0.106	0.156	1.60627e-07	0	Zfp622	-6.79418	-11.0602
8.41492e-12	-0.0314343	0.104	0.152	1.55247e-07	0	Cpne1	-6.80898	-11.0749
8.20122e-12	-0.127275	0.196	0.252	1.51304e-07	0	Gpr141	-6.82015	-11.0861
7.07838e-12	-0.0618614	0.613	0.721	1.30589e-07	0	Calm2	-6.88409	-11.1501
6.72296e-12	-0.0327874	0.109	0.159	1.24032e-07	0	Pias1	-6.90647	-11.1724
6.03428e-12	-0.0393027	0.049	0.084	1.11326e-07	0	Pias4	-6.9534	-11.2194
4.97257e-12	-0.035473	0.055	0.092	9.17389e-08	0	Wipi2	-7.03745	-11.3034
4.85577e-12	-0.0474321	0.05	0.085	8.95841e-08	0	Il15ra	-7.04777	-11.3137
4.30038e-12	-0.0355206	0.041	0.074	7.93377e-08	0	Zfp384	-7.10052	-11.3665
4.29867e-12	-0.0337848	0.038	0.07	7.93062e-08	0	1110065P20Rik	-7.10069	-11.3667
4.18205e-12	-0.0362777	0.031	0.06	7.71547e-08	0	Dvl1	-7.11264	-11.3786
4.03977e-12	-0.0373808	0.029	0.058	7.45298e-08	0	Mapk8	-7.12767	-11.3936
3.8697e-12	-0.0343436	0.032	0.062	7.13921e-08	0	Spg11	-7.14635	-11.4123
3.51622e-12	-0.0377088	0.106	0.155	6.48707e-08	0	Slc43a2	-7.18795	-11.4539
3.47889e-12	-0.0383121	0.067	0.107	6.41821e-08	0	Kat2b	-7.19259	-11.4586
3.22803e-12	-0.0402692	0.032	0.063	5.9554e-08	0	Spsb2	-7.22509	-11.4911
3.21645e-12	-0.0319009	0.026	0.054	5.93403e-08	0	Flvcr1	-7.22665	-11.4926
2.6059e-12	-0.0429461	0.046	0.08	4.80762e-08	0	Ralgapa2	-7.31807	-11.584
2.54007e-12	-0.0355385	0.023	0.05	4.68617e-08	0	3110056K07Rik	-7.32918	-11.5952
2.28438e-12	-0.0463228	0.051	0.088	4.21445e-08	0	Adpgk	-7.37526	-11.6412
2.2183e-12	-0.0412125	0.087	0.133	4.09254e-08	0	Clk3	-7.38801	-11.654
1.80116e-12	-0.0229687	0.118	0.172	3.32296e-08	0	Dync1li1	-7.47847	-11.7444
1.67508e-12	-0.00767665	0.404	0.518	3.09035e-08	0	Bri3	-7.50999	-11.776
1.58503e-12	-0.0377327	0.051	0.088	2.92423e-08	0	Nipsnap3b	-7.53399	-11.8
1.55447e-12	-0.0356153	0.035	0.066	2.86785e-08	0	Bclaf3	-7.54244	-11.8084
1.54925e-12	-0.0364976	0.036	0.068	2.85821e-08	0	8030462N17Rik	-7.54391	-11.8099
1.47132e-12	-0.0378519	0.027	0.056	2.71443e-08	0	Mapk7	-7.56632	-11.8323
1.41453e-12	-0.0322385	0.256	0.34	2.60968e-08	0	Rnf114	-7.58341	-11.8494
1.4012e-12	-0.0356599	0.028	0.057	2.58508e-08	0	Eif4ebp3	-7.58753	-11.8535
1.35952e-12	-0.0396732	0.07	0.111	2.50818e-08	0	Pcsk7	-7.60064	-11.8666
1.23549e-12	-0.0311	0.132	0.189	2.27935e-08	0	Ptpn2	-7.64219	-11.9082
1.2095e-12	-0.0390859	0.027	0.055	2.2314e-08	0	Abcc5	-7.65142	-11.9174
1.16044e-12	-0.0397144	0.036	0.068	2.1409e-08	0	Abl2	-7.6694	-11.9354
9.50297e-13	-0.0340504	0.218	0.292	1.7532e-08	0	Phf20l1	-7.75617	-12.0221
9.17543e-13	-0.0380413	0.024	0.053	1.69278e-08	0	Maml3	-7.7714	-12.0374
8.71744e-13	-0.0297215	0.1	0.15	1.60828e-08	0	Babam2	-7.79364	-12.0596
7.85822e-13	-0.0327476	0.022	0.05	1.44976e-08	0	Stx2	-7.8387	-12.1047
7.58768e-13	-0.0396591	0.077	0.121	1.39985e-08	0	Tspan14	-7.85392	-12.1199
5.42691e-13	-0.0388214	0.164	0.228	1.00121e-08	0	Herc1	-7.99947	-12.2654
4.96067e-13	-0.0470252	0.136	0.194	9.15194e-09	0	Bcl3	-8.03849	-12.3045
4.80582e-13	-0.0406809	0.148	0.208	8.86626e-09	0	Cd244a	-8.05226	-12.3182
4.43805e-13	-0.0379821	0.025	0.054	8.18777e-09	0	Uvssa	-8.08683	-12.3528
4.27917e-13	-0.0413719	0.063	0.104	7.89463e-09	0	Wipf2	-8.10267	-12.3686
4.13572e-13	-0.0343219	0.022	0.051	7.62999e-09	0	Zfp518a	-8.11748	-12.3834
3.65771e-13	-0.0393004	0.07	0.113	6.74811e-09	0	Naa35	-8.17082	-12.4368
3.55158e-13	-0.0438273	0.04	0.074	6.5523e-09	0	Sap25	-8.18361	-12.4496
3.44158e-13	-0.0372814	0.091	0.14	6.34937e-09	0	Irgm2	-8.19727	-12.4632
2.73535e-13	-0.028388	0.164	0.23	5.04645e-09	0	Shoc2	-8.29701	-12.563
2.31124e-13	-0.0365249	0.053	0.092	4.26401e-09	0	Vps11	-8.37018	-12.6362
2.28917e-13	-0.0479719	0.217	0.294	4.22328e-09	0	Tspan13	-8.37435	-12.6403
2.20496e-13	-0.0317392	0.106	0.158	4.06792e-09	0	Ggct	-8.39063	-12.6566
2.14378e-13	-0.0256985	0.393	0.52	3.95507e-09	0	Pafah1b1	-8.40285	-12.6688
2.11984e-13	-0.0400763	0.061	0.103	3.9109e-09	0	Nfkbil1	-8.40772	-12.6737
2.11895e-13	-0.0428718	0.038	0.072	3.90925e-09	0	Dhx34	-8.40791	-12.6739
1.95247e-13	-0.0376875	0.094	0.144	3.6021e-09	0	Pip5k1a	-8.44344	-12.7094
1.80949e-13	-0.0399243	0.028	0.058	3.33832e-09	0	Trim39	-8.47647	-12.7424
1.6954e-13	-0.0383302	0.033	0.065	3.12784e-09	0	Tmem185b	-8.50475	-12.7707
1.69116e-13	-0.0421212	0.052	0.091	3.12002e-09	0	Stim2	-8.50584	-12.7718
1.63365e-13	-0.0304526	0.05	0.088	3.01392e-09	0	Lrrc41	-8.52087	-12.7868
1.62175e-13	-0.034487	0.031	0.063	2.99196e-09	0	Armcx3	-8.52404	-12.79
1.37506e-13	-0.0455613	0.034	0.067	2.53685e-09	0	Pcmtd2	-8.59571	-12.8617
1.34953e-13	-0.038898	0.023	0.052	2.48975e-09	0	Rab3d	-8.60384	-12.8698
1.24588e-13	-0.0456231	0.048	0.085	2.29853e-09	0	Rreb1	-8.63855	-12.9045
1.21781e-13	-0.0260455	0.151	0.216	2.24673e-09	0	Cklf	-8.64845	-12.9144
1.03964e-13	-0.0291254	0.189	0.262	1.91802e-09	0	Smap2	-8.71715	-12.9831
9.95814e-14	-0.0405957	0.055	0.096	1.83718e-09	0	4632427E13Rik	-8.73585	-13.0018
9.93254e-14	-0.0378567	0.056	0.097	1.83245e-09	0	Pip4k2c	-8.73697	-13.0029
9.21677e-14	-0.0378854	0.033	0.066	1.7004e-09	0	Rnf2	-8.76945	-13.0354
7.94791e-14	-0.0426937	0.022	0.052	1.46631e-09	0	Mterf1a	-8.83377	-13.0997
7.35314e-14	-0.038446	0.022	0.051	1.35658e-09	0	Trim5	-8.86755	-13.1335
6.89928e-14	-0.0417412	0.034	0.067	1.27285e-09	0	Gmeb1	-8.89522	-13.1612
6.71275e-14	-0.0296704	0.14	0.202	1.23843e-09	0	Atg12	-8.90713	-13.1731
6.61528e-14	-0.0345108	0.058	0.099	1.22045e-09	0	Ruvbl2	-8.91348	-13.1795
6.47204e-14	-0.0365642	0.163	0.231	1.19403e-09	0	Nufip2	-8.92299	-13.189
6.36299e-14	-0.0415368	0.041	0.078	1.17391e-09	0	Lcorl	-8.93037	-13.1963
5.75387e-14	-0.0358633	0.041	0.078	1.06153e-09	0	Man1b1	-8.97407	-13.24
5.73805e-14	-0.0372267	0.026	0.057	1.05861e-09	0	Zfp143	-8.97526	-13.2412
5.68619e-14	-0.0290086	0.192	0.269	1.04904e-09	0	Ppp1cb	-8.97921	-13.2452
5.67452e-14	-0.044319	0.035	0.069	1.04689e-09	0	Slc45a4	-8.9801	-13.2461
5.63845e-14	-0.0383759	0.022	0.051	1.04024e-09	0	Tusc2	-8.98287	-13.2488
5.46654e-14	-0.0405266	0.026	0.057	1.00852e-09	0	Rnf41	-8.99631	-13.2623
5.29195e-14	-0.0453143	0.041	0.077	9.76313e-10	0	Slc25a45	-9.01041	-13.2764
4.98383e-14	-0.0415032	0.031	0.064	9.19467e-10	0	Mark4	-9.03646	-13.3024
4.3278e-14	-0.0471126	0.088	0.138	7.98435e-10	0	Tdrd7	-9.09776	-13.3637
4.32229e-14	-0.042772	0.366	0.478	7.97419e-10	0	Irf2	-9.09831	-13.3643
4.06443e-14	-0.0638878	0.162	0.225	7.49846e-10	0	Pira2	-9.12503	-13.391
4.03086e-14	-0.0389987	0.025	0.056	7.43654e-10	0	Larp1b	-9.12863	-13.3946
3.96278e-14	-0.0373661	0.021	0.051	7.31093e-10	0	Ofd1	-9.13603	-13.402
3.92754e-14	-0.0405329	0.037	0.072	7.24591e-10	0	Clk2	-9.13991	-13.4059
3.44507e-14	-0.0676347	0.042	0.078	6.35581e-10	0	Rhoc	-9.19683	-13.4628
3.42759e-14	-0.0443416	0.058	0.101	6.32356e-10	0	Clasp1	-9.19904	-13.465
3.23096e-14	-0.0434692	0.037	0.072	5.9608e-10	0	Ubr1	-9.2247	-13.4907
2.98762e-14	-0.0965813	0.058	0.099	5.51187e-10	0	Prxl2c	-9.2587	-13.5247
2.95603e-14	-0.0391201	0.024	0.054	5.45359e-10	0	Itgb3	-9.26332	-13.5293
2.8782e-14	-0.059331	0.091	0.141	5.30999e-10	0	Creb5	-9.27491	-13.5409
2.71028e-14	-0.0504858	0.097	0.149	5.00019e-10	0	Zzef1	-9.30101	-13.567
2.53398e-14	-0.040132	0.032	0.066	4.67494e-10	0	Wdr81	-9.33022	-13.5962
2.52953e-14	-0.0393776	0.162	0.229	4.66673e-10	0	Stk38	-9.33099	-13.597
2.39849e-14	-0.0377693	0.025	0.057	4.42498e-10	0	Zc3h10	-9.35409	-13.6201
2.38983e-14	-0.0411117	0.155	0.222	4.40899e-10	0	Mob4	-9.35566	-13.6216
2.35668e-14	-0.02118	0.203	0.282	4.34783e-10	0	Wac	-9.36173	-13.6277
2.31166e-14	-0.0393979	0.021	0.051	4.26479e-10	0	Rfx1	-9.3701	-13.6361
2.25695e-14	-5.94557e-05	0.452	0.579	4.16384e-10	0	Zfp36l2	-9.38051	-13.6465
2.20239e-14	-0.038111	0.107	0.163	4.06319e-10	0	Ergic2	-9.39113	-13.6571
2.15032e-14	-0.04264	0.041	0.078	3.96713e-10	0	Spryd3	-9.40152	-13.6675
2.10481e-14	-0.0440354	0.038	0.074	3.88316e-10	0	Scaper	-9.41082	-13.6768
1.94735e-14	-0.0462321	0.074	0.121	3.59267e-10	0	Zmym5	-9.44458	-13.7106
1.82068e-14	-0.0388232	0.024	0.054	3.35898e-10	0	Ikbkg	-9.47379	-13.7398
1.80541e-14	-0.0446827	0.027	0.058	3.33081e-10	0	Lpar6	-9.47745	-13.7434
1.30045e-14	-0.0509439	0.08	0.128	2.39921e-10	0	G6pdx	-9.61993	-13.8859
1.26803e-14	-0.0332103	0.044	0.082	2.33939e-10	0	Fbxo33	-9.6309	-13.8969
1.25336e-14	-0.0430863	0.042	0.079	2.31233e-10	0	Prkab1	-9.63595	-13.9019
1.22697e-14	-0.0679615	0.486	0.623	2.26363e-10	0	Rap1b	-9.64519	-13.9112
1.15706e-14	-0.0238668	0.49	0.633	2.13466e-10	0	Atp6v0e	-9.67067	-13.9366
1.15026e-14	-0.0450755	0.029	0.062	2.12211e-10	0	Stard5	-9.67323	-13.9392
1.11824e-14	-0.0437064	0.034	0.069	2.06304e-10	0	Atn1	-9.68549	-13.9515
1.09411e-14	-0.0437302	0.106	0.161	2.01851e-10	0	Atf1	-9.69497	-13.9609
1.01079e-14	-0.0443939	0.036	0.071	1.8648e-10	0	Gt(ROSA)26Sor	-9.72937	-13.9953
9.98531e-15	-0.0394752	0.028	0.061	1.84219e-10	0	Ctbs	-9.73467	-14.0006
9.73537e-15	-0.0416782	0.023	0.054	1.79608e-10	0	Ppp2r3d	-9.74567	-14.0116
9.69375e-15	-0.0558807	0.118	0.175	1.7884e-10	0	Atp8a1	-9.74754	-14.0135
9.39611e-15	-0.045326	0.056	0.098	1.73349e-10	0	Gm15564	-9.76108	-14.0271
9.16002e-15	-0.047633	0.066	0.11	1.68993e-10	0	Sp3os	-9.77213	-14.0381
8.48013e-15	-0.0446867	0.062	0.106	1.5645e-10	0	Kin	-9.80562	-14.0716
8.08848e-15	-0.0385017	0.024	0.056	1.49224e-10	0	Atl2	-9.82616	-14.0921
7.80961e-15	-0.0511713	0.091	0.143	1.44079e-10	0	Prr14	-9.8414	-14.1074
7.70609e-15	-0.0283371	0.045	0.085	1.4217e-10	0	Mcfd2	-9.84719	-14.1132
6.96507e-15	-0.0470246	0.046	0.086	1.28498e-10	0	2900060B14Rik	-9.8911	-14.1571
6.72554e-15	-0.0393509	0.02	0.05	1.24079e-10	0	Slx4ip	-9.9063	-14.1723
6.52881e-15	-0.0462036	0.042	0.08	1.2045e-10	0	AI467606	-9.91919	-14.1852
6.51835e-15	-0.046319	0.057	0.1	1.20257e-10	0	Gpank1	-9.91989	-14.1859
5.80238e-15	-0.0506377	0.027	0.06	1.07048e-10	0	Lrp12	-9.97042	-14.2364
5.6472e-15	-0.042244	0.052	0.094	1.04185e-10	0	Patl1	-9.98219	-14.2482
5.57321e-15	-0.0497462	0.039	0.076	1.0282e-10	0	mt-Nd6	-9.98792	-14.2539
5.50089e-15	-0.0749553	0.098	0.151	1.01486e-10	0	Rell1	-9.99359	-14.2596
5.25578e-15	-0.0629358	0.179	0.25	9.69639e-11	0	Tuba1c	-10.0134	-14.2794
5.12577e-15	-0.040606	0.028	0.061	9.45654e-11	0	Srrd	-10.0243	-14.2902
5.08536e-15	-0.0434767	0.029	0.063	9.38197e-11	0	Tnip2	-10.0277	-14.2937
5.03239e-15	-0.0541001	0.033	0.068	9.28426e-11	0	Mgst2	-10.0323	-14.2982
5.01223e-15	-0.0465013	0.044	0.083	9.24706e-11	0	Trim21	-10.034	-14.3
4.9818e-15	-0.048769	0.034	0.07	9.19092e-11	0	Stx3	-10.0366	-14.3026
4.87048e-15	-0.0526085	0.077	0.126	8.98554e-11	0	Zswim8	-10.0465	-14.3124
4.2065e-15	-0.0489965	0.021	0.051	7.76056e-11	0	Rab33b	-10.1101	-14.3761
4.18821e-15	-0.0520341	0.028	0.061	7.72683e-11	0	Gclc	-10.112	-14.378
4.14729e-15	-0.0448575	0.035	0.071	7.65133e-11	0	Osbpl11	-10.1163	-14.3822
4.03412e-15	-0.0450766	0.092	0.146	7.44256e-11	0	Tpp1	-10.1283	-14.3943
4.00283e-15	-0.0500752	0.067	0.113	7.38483e-11	0	Avl9	-10.1317	-14.3976
3.84928e-15	-0.0515714	0.229	0.311	7.10153e-11	0	Myo1f	-10.1486	-14.4146
3.50943e-15	-0.0432397	0.031	0.066	6.47455e-11	0	Mtmr12	-10.1888	-14.4548
3.40872e-15	-0.0759752	0.132	0.193	6.28875e-11	0	Crem	-10.2014	-14.4674
3.32275e-15	-0.0498824	0.069	0.115	6.13014e-11	0	Ubald1	-10.2125	-14.4785
3.23012e-15	-0.041872	0.193	0.271	5.95925e-11	0	Cmtr1	-10.2248	-14.4908
3.16992e-15	-0.0863502	0.932	0.938	5.84819e-11	0	Cdc42	-10.233	-14.499
3.00577e-15	-0.0444393	0.101	0.156	5.54534e-11	0	Slain2	-10.2561	-14.522
2.92752e-15	-0.071949	0.099	0.152	5.40097e-11	0	Ebi3	-10.2675	-14.5335
2.64478e-15	-0.095201	0.312	0.404	4.87936e-11	0	Itgal	-10.3116	-14.5776
2.43738e-15	-0.0440158	0.096	0.151	4.49672e-11	0	Lrif1	-10.3471	-14.6131
2.23099e-15	-0.0475204	0.038	0.075	4.11595e-11	0	Tmem63a	-10.3855	-14.6515
2.1646e-15	-0.0548472	0.047	0.087	3.99347e-11	0	Tmx4	-10.3986	-14.6646
2.10721e-15	-0.0465446	0.031	0.066	3.88759e-11	0	Tmem104	-10.4103	-14.6763
2.10691e-15	-0.0494766	0.044	0.084	3.88703e-11	0	Lipe	-10.4104	-14.6764
1.94522e-15	-0.0562717	0.029	0.062	3.58873e-11	0	Dpep2	-10.4451	-14.711
1.73168e-15	-0.101676	0.971	0.962	3.19477e-11	0	Ubb	-10.4956	-14.7615
1.73133e-15	-0.0527042	0.064	0.11	3.19412e-11	0	Nbeal2	-10.4956	-14.7616
1.67875e-15	-0.0433993	0.028	0.062	3.09712e-11	0	Srf	-10.509	-14.775
1.5085e-15	-0.12565	0.228	0.299	2.78303e-11	0	Cd300a	-10.5555	-14.8215
1.43416e-15	-0.0629372	0.03	0.064	2.64588e-11	0	Tnni2	-10.5774	-14.8434
1.37441e-15	-0.04319	0.062	0.109	2.53566e-11	0	Nrf1	-10.5959	-14.8619
1.10657e-15	-0.0440645	0.031	0.067	2.04152e-11	0	Miip	-10.69	-14.956
1.07402e-15	-0.0435776	0.063	0.109	1.98147e-11	0	Prkag1	-10.703	-14.969
1.05238e-15	-0.0425187	0.076	0.126	1.94154e-11	0	Haus8	-10.7119	-14.9778
9.97086e-16	-0.0422599	0.025	0.058	1.83952e-11	0	Tbc1d22a	-10.7353	-15.0013
9.95341e-16	-0.34203	0.023	0.055	1.8363e-11	0	Pf4	-10.7361	-15.002
9.90387e-16	-0.0569895	0.071	0.119	1.82716e-11	0	Leng8	-10.7382	-15.0042
9.78406e-16	-0.0112315	0.26	0.355	1.80506e-11	0	9930111J21Rik2	-10.7435	-15.0095
9.0578e-16	-0.0476552	0.058	0.103	1.67107e-11	0	Pecam1	-10.777	-15.043
8.94539e-16	-0.0482595	0.048	0.09	1.65034e-11	0	Phf8	-10.7824	-15.0484
8.36288e-16	-0.0490745	0.027	0.061	1.54287e-11	0	Arhgef18	-10.8117	-15.0776
7.35923e-16	-0.0424312	0.02	0.051	1.35771e-11	0	Cep135	-10.8672	-15.1332
7.1367e-16	-0.0420759	0.186	0.264	1.31665e-11	0	Ep300	-10.8805	-15.1465
6.91281e-16	-0.0487368	0.044	0.085	1.27534e-11	0	Mnt	-10.8944	-15.1603
6.70118e-16	-0.0465109	0.035	0.072	1.2363e-11	0	Tmc6	-10.9079	-15.1738
6.60831e-16	-0.0445813	0.021	0.053	1.21917e-11	0	Slc39a13	-10.9139	-15.1799
6.56615e-16	-0.0521102	0.058	0.103	1.21139e-11	0	Rgs14	-10.9167	-15.1827
6.39816e-16	-0.0491092	0.031	0.066	1.1804e-11	0	Acadsb	-10.928	-15.1939
5.98694e-16	-0.0440942	0.022	0.054	1.10453e-11	0	Arfgap3	-10.9568	-15.2228
5.83866e-16	-0.0588538	0.066	0.113	1.07717e-11	0	Itprid2	-10.9677	-15.2337
5.35782e-16	-0.0440526	0.059	0.105	9.88464e-12	0	Dot1l	-11.005	-15.271
5.26506e-16	-0.0420681	0.021	0.052	9.71352e-12	0	1110032A03Rik	-11.0126	-15.2786
5.16747e-16	-0.040062	0.219	0.305	9.53347e-12	0	Rtf2	-11.0207	-15.2867
5.07946e-16	-0.0488239	0.054	0.099	9.3711e-12	0	2023-03-06	-11.0282	-15.2942
4.81225e-16	-0.0443677	0.021	0.053	8.87812e-12	0	Usp40	-11.0517	-15.3177
4.50654e-16	-0.0524605	0.095	0.15	8.31412e-12	0	Asap1	-11.0802	-15.3462
4.46322e-16	-0.0492837	0.032	0.069	8.2342e-12	0	Tnfrsf21	-11.0844	-15.3504
4.25033e-16	-0.0276394	0.019	0.05	7.84144e-12	0	P2rx7	-11.1056	-15.3716
3.92793e-16	-0.0486973	0.056	0.101	7.24664e-12	0	Ccdc97	-11.1399	-15.4058
3.85417e-16	-0.0504381	0.093	0.149	7.11057e-12	0	Pofut2	-11.1481	-15.4141
3.28017e-16	-0.0477409	0.028	0.063	6.05159e-12	0	Ctps2	-11.2181	-15.4841
3.24844e-16	-0.0535603	0.12	0.182	5.99304e-12	0	Trim26	-11.2224	-15.4883
3.00121e-16	-0.0501225	0.081	0.134	5.53694e-12	0	Prdm2	-11.2567	-15.5227
2.82917e-16	-0.0430869	0.019	0.051	5.21953e-12	0	Haao	-11.2824	-15.5483
2.80645e-16	-0.0186689	0.293	0.402	5.17761e-12	0	1810058I24Rik	-11.2859	-15.5518
2.56049e-16	-0.0472912	0.031	0.068	4.72385e-12	0	Rnf169	-11.3257	-15.5917
2.51535e-16	-0.0451068	0.055	0.101	4.64056e-12	0	Bcor	-11.3334	-15.5994
2.48967e-16	-0.04038	0.021	0.053	4.59318e-12	0	Zfp729a	-11.3379	-15.6039
2.3522e-16	-0.0439567	0.02	0.051	4.33958e-12	0	Klhdc10	-11.3626	-15.6285
2.26767e-16	-0.0496315	0.033	0.071	4.18362e-12	0	Dym	-11.3784	-15.6444
2.16943e-16	-0.0565339	0.111	0.171	4.00239e-12	0	Rasa3	-11.3977	-15.6637
2.07616e-16	-0.0632564	0.088	0.141	3.83031e-12	0	Il16	-11.4168	-15.6827
1.83431e-16	-0.0428609	0.021	0.053	3.38412e-12	0	Cul4a	-11.4706	-15.7365
1.72946e-16	-0.0445218	0.019	0.05	3.19068e-12	0	Fbxo34	-11.4961	-15.7621
1.551e-16	-0.0425756	0.022	0.055	2.86144e-12	0	Med20	-11.5434	-15.8094
1.3972e-16	-0.0489789	0.02	0.052	2.57769e-12	0	Slc35b3	-11.5888	-15.8547
1.30796e-16	-0.0480908	0.32	0.433	2.41306e-12	0	Wipf1	-11.6174	-15.8834
1.28334e-16	-0.0446259	0.024	0.057	2.36764e-12	0	Cpsf4	-11.6257	-15.8917
1.11473e-16	-0.067949	0.207	0.289	2.05656e-12	0	Igtp	-11.6869	-15.9528
1.00896e-16	-0.0485845	0.03	0.066	1.86143e-12	0	Cdkn2aip	-11.7302	-15.9961
9.78245e-17	-0.0414227	0.019	0.051	1.80476e-12	0	Lig3	-11.7436	-16.0096
9.07496e-17	-0.0495602	0.117	0.181	1.67424e-12	0	Psd4	-11.7762	-16.0422
8.98426e-17	-0.0523894	0.073	0.124	1.65751e-12	0	Kidins220	-11.7805	-16.0465
8.9535e-17	-0.10274	0.997	0.994	1.65183e-12	0	H2-D1	-11.782	-16.048
8.89636e-17	-0.0466565	0.078	0.131	1.64129e-12	0	Cmas	-11.7848	-16.0508
8.1516e-17	-0.0636297	0.032	0.069	1.50389e-12	0	Fam169b	-11.8228	-16.0888
8.01359e-17	-0.0424344	0.02	0.052	1.47843e-12	0	Zscan29	-11.8302	-16.0962
7.48074e-17	-0.0515204	0.023	0.057	1.38012e-12	0	Leng9	-11.8601	-16.1261
7.04293e-17	-0.0460006	0.042	0.084	1.29935e-12	0	Vhl	-11.8863	-16.1522
7.03227e-17	-0.0506583	0.035	0.073	1.29738e-12	0	Trim41	-11.8869	-16.1529
6.88527e-17	-0.0492731	0.087	0.143	1.27026e-12	0	Gba	-11.8961	-16.1621
6.7384e-17	-0.0479331	0.038	0.078	1.24317e-12	0	1600020E01Rik	-11.9055	-16.1714
6.32686e-17	-0.0438867	0.036	0.076	1.16724e-12	0	Klhl18	-11.9328	-16.1988
6.22728e-17	-0.0449479	0.021	0.053	1.14887e-12	0	Spata2	-11.9397	-16.2057
5.96627e-17	-0.0424312	0.019	0.051	1.10072e-12	0	Nt5dc1	-11.9583	-16.2243
5.91837e-17	-0.0596098	0.041	0.083	1.09188e-12	0	Gucd1	-11.9618	-16.2278
5.53859e-17	-0.0495672	0.104	0.164	1.02182e-12	0	Hist1h1c	-11.9906	-16.2566
5.44499e-17	-0.051151	0.091	0.148	1.00455e-12	0	Npc1	-11.998	-16.264
5.44166e-17	-0.0499634	0.058	0.106	1.00393e-12	0	Atg101	-11.9983	-16.2643
5.42099e-17	-0.0486093	0.084	0.139	1.00012e-12	0	Khdc4	-11.9999	-16.2659
5.27967e-17	-0.0500713	0.033	0.072	9.74047e-13	0	Slc7a6os	-12.0114	-16.2774
4.9702e-17	-0.0407341	0.019	0.051	9.16952e-13	0	Mul1	-12.0377	-16.3036
4.85429e-17	-0.0423092	0.023	0.057	8.95568e-13	0	Pim3	-12.0479	-16.3139
4.73287e-17	-0.0607436	0.065	0.114	8.73167e-13	0	Tgfbr1	-12.0589	-16.3249
4.65048e-17	-0.045344	0.118	0.182	8.57968e-13	0	Ncoa3	-12.0665	-16.3325
4.27367e-17	-0.076761	0.111	0.171	7.8845e-13	0	Pcyt1a	-12.1032	-16.3692
3.97143e-17	-0.0489256	0.03	0.067	7.32689e-13	0	Tmem203	-12.1351	-16.4011
3.19553e-17	-0.0486589	0.019	0.051	5.89543e-13	0	Slc16a10	-12.2295	-16.4955
3.10341e-17	-0.0553079	0.034	0.073	5.72549e-13	0	Pik3r6	-12.2422	-16.5082
2.71621e-17	-0.0502822	0.041	0.083	5.01114e-13	0	Cyth2	-12.3001	-16.566
2.69277e-17	-0.0525134	0.031	0.07	4.9679e-13	0	Cep85l	-12.3038	-16.5698
2.64456e-17	-0.0446069	0.029	0.066	4.87896e-13	0	Hmga1	-12.3117	-16.5776
2.59849e-17	-0.0524954	0.058	0.106	4.79395e-13	0	Cacul1	-12.3193	-16.5853
2.39517e-17	-0.0523559	0.026	0.062	4.41884e-13	0	Atg16l2	-12.3547	-16.6207
2.32985e-17	-0.0373895	0.117	0.181	4.29835e-13	0	Plekhf2	-12.3667	-16.6327
2.3129e-17	-0.0424919	0.019	0.052	4.26707e-13	0	Ddx28	-12.3699	-16.6358
2.2735e-17	-0.0455452	0.018	0.05	4.19438e-13	0	Zfp942	-12.3773	-16.6433
2.17027e-17	-0.0684725	0.102	0.161	4.00394e-13	0	Gm4070	-12.3975	-16.6635
1.95381e-17	-0.0542813	0.031	0.069	3.60459e-13	0	Clip2	-12.4431	-16.7091
1.90852e-17	-0.0724872	0.117	0.181	3.52102e-13	0	Ifi27	-12.4533	-16.7193
1.77404e-17	-0.0560817	0.059	0.107	3.27292e-13	0	Gse1	-12.4851	-16.751
1.75076e-17	-0.0446588	0.018	0.05	3.22998e-13	0	0610040B10Rik	-12.4908	-16.7568
1.61885e-17	-0.047333	0.019	0.052	2.98662e-13	0	Haghl	-12.5248	-16.7908
1.52828e-17	-0.0534919	0.029	0.067	2.81953e-13	0	Rbpms	-12.5498	-16.8158
1.48177e-17	-0.0483817	0.096	0.155	2.73372e-13	0	Wdr45b	-12.5632	-16.8292
1.25802e-17	-0.0493227	0.024	0.059	2.32093e-13	0	Mcm3ap	-12.6343	-16.9003
1.1733e-17	-0.0519414	0.083	0.139	2.16461e-13	0	Dtnbp1	-12.6646	-16.9306
1.12354e-17	-0.0491743	0.019	0.052	2.07281e-13	0	Aar2	-12.6834	-16.9494
1.04717e-17	-0.127385	0.201	0.274	1.93192e-13	0	Lrrc25	-12.714	-16.98
1.04288e-17	-0.0425556	0.032	0.072	1.92401e-13	0	Krr1	-12.7158	-16.9818
1.0184e-17	-0.0493599	0.021	0.055	1.87884e-13	0	2810402E24Rik	-12.7261	-16.9921
9.8963e-18	-0.0572441	0.039	0.081	1.82577e-13	0	Tubb6	-12.7386	-17.0045
9.69605e-18	-0.0550916	0.101	0.162	1.78882e-13	0	Spen	-12.7474	-17.0134
8.9331e-18	-0.0549152	0.051	0.098	1.64807e-13	0	Arhgap5	-12.783	-17.049
8.67114e-18	-0.0548191	0.044	0.087	1.59974e-13	0	Herpud2	-12.796	-17.0619
8.37234e-18	-0.0474551	0.19	0.274	1.54461e-13	0	Rab5a	-12.8112	-17.0772
7.02699e-18	-0.0498445	0.024	0.06	1.29641e-13	0	Zfp87	-12.8873	-17.1532
6.61858e-18	-0.0645026	0.109	0.172	1.22106e-13	0	Rnf111	-12.9133	-17.1792
6.61682e-18	-0.0521447	0.171	0.25	1.22074e-13	0	Safb2	-12.9134	-17.1794
6.60454e-18	-0.294837	0.428	0.485	1.21847e-13	0	Mpeg1	-12.9142	-17.1802
5.69008e-18	-0.0531856	0.03	0.068	1.04976e-13	0	Rps6kb2	-12.9789	-17.2449
5.55878e-18	-0.0575645	0.061	0.111	1.02554e-13	0	Ctdsp2	-12.989	-17.255
5.2561e-18	-0.057704	0.053	0.1	9.69698e-14	0	Smarca2	-13.0134	-17.2793
4.88149e-18	-0.0650818	0.077	0.131	9.00586e-14	0	Ccdc71l	-13.0455	-17.3114
4.44269e-18	-0.0561928	0.049	0.095	8.19632e-14	0	Cdyl	-13.0864	-17.3524
4.15194e-18	-0.0569452	0.122	0.188	7.65992e-14	0	Gbp9	-13.1158	-17.3817
3.99259e-18	-0.0480806	0.019	0.052	7.36592e-14	0	Rnf25	-13.1328	-17.3987
3.91572e-18	-0.192534	0.323	0.403	7.22411e-14	0	Sirpa	-13.1412	-17.4072
3.46314e-18	-0.0543388	0.027	0.065	6.38914e-14	0	L3mbtl3	-13.1946	-17.4605
3.40265e-18	-0.146279	0.278	0.362	6.27756e-14	0	Hck	-13.2022	-17.4682
3.27849e-18	-0.0509658	0.031	0.07	6.04849e-14	0	Hsdl2	-13.2184	-17.4843
2.97817e-18	-0.0532554	0.023	0.059	5.49442e-14	0	Matk	-13.2601	-17.5261
2.93357e-18	-0.0513683	0.063	0.115	5.41213e-14	0	Vps37a	-13.2666	-17.5326
2.90248e-18	-0.05284	0.027	0.064	5.35479e-14	0	Mynn	-13.2713	-17.5372
2.84929e-18	-0.0584436	0.054	0.101	5.25665e-14	0	Tbpl1	-13.2793	-17.5453
2.70554e-18	-0.0475829	0.021	0.057	4.99144e-14	0	Papolg	-13.3018	-17.5677
2.23022e-18	-0.049422	0.022	0.057	4.11453e-14	0	Zswim7	-13.3857	-17.6517
2.214e-18	-0.0587358	0.043	0.088	4.0846e-14	0	Wdfy1	-13.3889	-17.6548
2.02493e-18	-0.0601189	0.022	0.058	3.73579e-14	0	Tmem86a	-13.4276	-17.6936
1.97819e-18	-0.0539874	0.031	0.071	3.64956e-14	0	Comtd1	-13.4378	-17.7037
1.97194e-18	-0.0582522	0.065	0.117	3.63803e-14	0	Jmjd6	-13.4391	-17.7051
1.88008e-18	-0.0441694	0.029	0.069	3.46856e-14	0	Gm12216	-13.4599	-17.7258
1.71594e-18	-0.0467439	0.021	0.056	3.16574e-14	0	Rab28	-13.4995	-17.7655
1.69131e-18	-0.0612107	0.053	0.101	3.12029e-14	0	Fam168a	-13.5058	-17.7718
1.64454e-18	-0.058678	0.173	0.254	3.03401e-14	0	Parp9	-13.518	-17.784
1.63165e-18	-0.0606126	0.097	0.158	3.01023e-14	0	Tprgl	-13.5214	-17.7874
1.61224e-18	-0.0532786	0.038	0.081	2.97442e-14	0	Strn	-13.5266	-17.7926
1.55856e-18	-0.262704	0.025	0.062	2.87539e-14	0	Mmp12	-13.5413	-17.8073
1.393e-18	-0.0668469	0.079	0.135	2.56994e-14	0	Adssl1	-13.5901	-17.856
1.38791e-18	-0.0498492	0.025	0.063	2.56056e-14	0	Zfp53	-13.5917	-17.8576
1.38346e-18	-0.0522777	0.017	0.05	2.55235e-14	0	Rab37	-13.5931	-17.859
1.35542e-18	-0.0495605	0.025	0.062	2.50062e-14	0	Abcf3	-13.602	-17.8679
1.32257e-18	-0.0605169	0.022	0.058	2.44e-14	0	Tfec	-13.6126	-17.8786
1.25374e-18	-0.0524861	0.111	0.176	2.31302e-14	0	Chd1	-13.6358	-17.9018
1.25041e-18	-0.0593927	0.061	0.111	2.30688e-14	0	Vipas39	-13.637	-17.9029
1.24789e-18	-0.0589559	0.075	0.13	2.30223e-14	0	Elk4	-13.6379	-17.9038
1.21838e-18	-0.0552932	0.044	0.09	2.24779e-14	0	Tns3	-13.6482	-17.9142
1.21279e-18	-0.0597728	0.073	0.127	2.23747e-14	0	Clcn7	-13.6502	-17.9162
1.18962e-18	-0.0523305	0.044	0.09	2.19473e-14	0	Rnf145	-13.6586	-17.9246
1.1832e-18	-0.0483694	0.022	0.059	2.18289e-14	0	Rusc1	-13.661	-17.9269
1.16981e-18	-0.0498416	0.024	0.061	2.15818e-14	0	Cul4b	-13.6659	-17.9319
1.06487e-18	-0.0486319	0.018	0.053	1.96458e-14	0	Abhd11	-13.7067	-17.9727
1.03499e-18	-0.0664061	0.08	0.137	1.90945e-14	0	Arhgap4	-13.7191	-17.9851
1.021e-18	-0.0567219	0.063	0.114	1.88364e-14	0	Arl3	-13.725	-17.991
9.72077e-19	-0.0518954	0.067	0.121	1.79338e-14	0	Chmp2b	-13.7463	-18.0123
9.54919e-19	-0.0546168	0.063	0.114	1.76173e-14	0	Dnttip1	-13.7541	-18.02
9.29438e-19	-0.0497238	0.051	0.099	1.71472e-14	0	Mfap1b	-13.7658	-18.0318
9.112e-19	-0.0513065	0.099	0.162	1.68107e-14	0	Scarb2	-13.7744	-18.0404
9.01434e-19	-0.0508306	0.034	0.075	1.66306e-14	0	Cdip1	-13.7791	-18.0451
8.7177e-19	-0.063951	0.047	0.093	1.60833e-14	0	Oxr1	-13.7936	-18.0596
8.20131e-19	-0.0562579	0.018	0.052	1.51306e-14	0	Gm43329	-13.8201	-18.0861
8.03778e-19	-0.0508116	0.032	0.072	1.48289e-14	0	Golga5	-13.8289	-18.0949
7.73325e-19	-0.0542841	0.021	0.057	1.42671e-14	0	Gpatch2	-13.8457	-18.1116
7.68446e-19	-0.0496994	0.018	0.052	1.41771e-14	0	Zbtb17	-13.8484	-18.1144
7.41761e-19	-0.0616705	0.046	0.092	1.36847e-14	0	Bmpr2	-13.8638	-18.1297
7.39774e-19	-0.056827	0.045	0.091	1.36481e-14	0	Wdr44	-13.8649	-18.1309
7.32036e-19	-0.0628639	0.146	0.22	1.35053e-14	0	Myo9b	-13.8695	-18.1355
7.28684e-19	-0.046779	0.152	0.231	1.34435e-14	0	Vav1	-13.8715	-18.1375
6.95807e-19	-0.0573097	0.064	0.117	1.28369e-14	0	Mbtd1	-13.8915	-18.1575
6.9229e-19	-0.0590325	0.223	0.317	1.27721e-14	0	Gpbp1	-13.8937	-18.1597
6.61962e-19	-0.0484374	0.018	0.053	1.22125e-14	0	Zfp729b	-13.9132	-18.1792
6.54533e-19	-0.0509964	0.031	0.071	1.20755e-14	0	LTO1	-13.9181	-18.1841
6.45017e-19	-0.0459363	0.025	0.063	1.18999e-14	0	Cramp1l	-13.9245	-18.1904
6.42703e-19	-0.049155	0.023	0.06	1.18572e-14	0	Hinfp	-13.926	-18.192
5.96402e-19	-0.056666	0.085	0.144	1.1003e-14	0	Ndfip2	-13.9585	-18.2245
5.95345e-19	-0.0529524	0.028	0.067	1.09835e-14	0	Tatdn1	-13.9593	-18.2252
5.72849e-19	-0.0503148	0.025	0.064	1.05685e-14	0	Atxn3	-13.976	-18.242
5.49293e-19	-0.0475808	0.017	0.05	1.01339e-14	0	Zbtb6	-13.9942	-18.2602
5.34989e-19	-0.0485956	0.016	0.05	9.87001e-15	0	D17H6S53E	-14.0057	-18.2717
5.22758e-19	-0.0587892	0.067	0.12	9.64436e-15	0	Lin7c	-14.0157	-18.2817
5.11977e-19	-0.0532952	0.02	0.056	9.44546e-15	0	Stard9	-14.0248	-18.2907
4.55154e-19	-0.0579456	0.139	0.212	8.39714e-15	0	Nt5c3	-14.0759	-18.3418
4.09712e-19	-0.0547557	0.025	0.063	7.55877e-15	0	B4galt6	-14.1215	-18.3875
4.04802e-19	-0.0459458	0.053	0.104	7.4682e-15	0	Stard7	-14.1268	-18.3928
4.00003e-19	-0.0517804	0.024	0.062	7.37966e-15	0	Gga3	-14.132	-18.3979
3.91003e-19	-0.0542352	0.039	0.083	7.21362e-15	0	Vps26c	-14.1418	-18.4078
3.55573e-19	-0.0460958	0.017	0.052	6.55996e-15	0	Rabif	-14.1831	-18.4491
3.55571e-19	-0.0487041	0.021	0.058	6.55992e-15	0	Lpcat3	-14.1831	-18.4491
3.52244e-19	-0.0564431	0.039	0.083	6.49854e-15	0	Fam193b	-14.1872	-18.4532
3.48277e-19	-0.0519386	0.018	0.053	6.42537e-15	0	Ppcdc	-14.1921	-18.4581
3.44368e-19	-0.0513901	0.136	0.21	6.35325e-15	0	Socs1	-14.197	-18.463
3.4222e-19	-0.0590255	0.048	0.095	6.31361e-15	0	Zmym2	-14.1997	-18.4657
3.40183e-19	-0.0592752	0.058	0.109	6.27604e-15	0	Brwd1	-14.2023	-18.4683
3.32489e-19	-0.0518026	0.016	0.05	6.13408e-15	0	Micall1	-14.2123	-18.4782
2.89526e-19	-0.0496188	0.017	0.051	5.34146e-15	0	Galnt10	-14.2723	-18.5383
2.86034e-19	-0.0522197	0.056	0.107	5.27704e-15	0	Kif1c	-14.2776	-18.5436
2.78049e-19	-0.0711349	0.074	0.129	5.12973e-15	0	Plcl2	-14.2899	-18.5559
2.67851e-19	-0.0613914	0.037	0.08	4.94158e-15	0	Rev3l	-14.3061	-18.5721
2.67458e-19	-0.0481949	0.017	0.051	4.93433e-15	0	Snx15	-14.3068	-18.5727
2.6265e-19	-0.0552374	0.059	0.111	4.84562e-15	0	Seh1l	-14.3147	-18.5806
2.56094e-19	-0.0591495	0.049	0.097	4.72468e-15	0	Ncoa6	-14.3256	-18.5916
2.55358e-19	-0.0535259	0.056	0.107	4.7111e-15	0	Gnl1	-14.3269	-18.5929
2.42267e-19	-0.0482731	0.022	0.06	4.46959e-15	0	Stambpl1	-14.3497	-18.6157
2.09838e-19	-0.0535669	0.023	0.061	3.87131e-15	0	Stx18	-14.4121	-18.6781
2.07295e-19	-0.0579858	0.056	0.106	3.82438e-15	0	Vrk3	-14.4174	-18.6834
1.92244e-19	-0.047689	0.022	0.06	3.54671e-15	0	Utp4	-14.4502	-18.7161
1.91192e-19	-0.0694556	0.087	0.147	3.5273e-15	0	Mov10	-14.4526	-18.7185
1.82234e-19	-0.0551644	0.035	0.078	3.36203e-15	0	Pibf1	-14.4734	-18.7394
1.76469e-19	-0.056688	0.071	0.126	3.25568e-15	0	Rnf44	-14.4874	-18.7533
1.75038e-19	-0.0641182	0.12	0.189	3.22927e-15	0	Rictor	-14.4909	-18.7569
1.53901e-19	-0.0517093	0.02	0.056	2.83931e-15	0	Hpgds	-14.5468	-18.8128
1.47332e-19	-0.100882	0.044	0.089	2.71812e-15	0	Hes1	-14.5657	-18.8317
1.47196e-19	-0.0623578	0.089	0.15	2.71562e-15	0	Gm5617	-14.5661	-18.8321
1.4555e-19	-0.0498082	0.022	0.06	2.68525e-15	0	Rfesd	-14.571	-18.837
1.34068e-19	-0.050104	0.02	0.056	2.47342e-15	0	Zfp68	-14.6067	-18.8727
1.26963e-19	-0.0529951	0.027	0.066	2.34234e-15	0	Bicral	-14.6303	-18.8963
1.23406e-19	-0.051982	0.027	0.066	2.27672e-15	0	Foxred1	-14.6427	-18.9087
1.15715e-19	-0.0402769	0.293	0.409	2.13482e-15	0	Zc3hav1	-14.6706	-18.9366
1.14036e-19	-0.0536412	0.032	0.074	2.10385e-15	0	Cars	-14.677	-18.943
1.1227e-19	-0.0498594	0.095	0.159	2.07126e-15	0	Esco1	-14.6838	-18.9497
1.1225e-19	-0.0414828	0.082	0.142	2.0709e-15	0	Plpbp	-14.6838	-18.9498
1.04052e-19	-0.0520645	0.018	0.053	1.91966e-15	0	Cstf2t	-14.7168	-18.9827
1.00273e-19	-0.0541969	0.029	0.07	1.84993e-15	0	Ambra1	-14.7328	-18.9988
9.90622e-20	-0.0515202	0.03	0.071	1.8276e-15	0	Vps39	-14.7381	-19.0041
9.65153e-20	-0.0468104	0.018	0.053	1.78061e-15	0	Carm1	-14.7494	-19.0154
9.26695e-20	-0.0577579	0.037	0.081	1.70966e-15	0	Tbce	-14.7671	-19.0331
9.20543e-20	-0.0555389	0.048	0.097	1.69831e-15	0	Rhoq	-14.77	-19.036
9.20299e-20	-0.0511724	0.021	0.058	1.69786e-15	0	S100pbp	-14.7701	-19.0361
9.19672e-20	-0.148026	0.998	0.98	1.6967e-15	0	Cd52	-14.7704	-19.0364
9.05246e-20	-0.0536856	0.026	0.066	1.67009e-15	0	Banp	-14.7773	-19.0432
8.93509e-20	-0.0537031	0.026	0.066	1.64844e-15	0	Ciao3	-14.7829	-19.0489
8.8865e-20	-0.0608707	0.045	0.093	1.63947e-15	0	Zfyve16	-14.7853	-19.0513
8.44556e-20	-0.0624384	0.049	0.097	1.55812e-15	0	Flot2	-14.8074	-19.0734
8.31551e-20	-0.0513315	0.017	0.052	1.53413e-15	0	Cog7	-14.8141	-19.0801
8.15997e-20	-0.054363	0.017	0.052	1.50543e-15	0	Clcn5	-14.8223	-19.0883
8.11514e-20	-0.0635479	0.091	0.153	1.49716e-15	0	Stard3	-14.8247	-19.0907
7.64034e-20	-0.0553079	0.033	0.076	1.40957e-15	0	Trak2	-14.8509	-19.1169
7.17601e-20	-0.0511168	0.02	0.056	1.3239e-15	0	Dhdds	-14.8781	-19.1441
7.01009e-20	-0.0528971	0.018	0.054	1.29329e-15	0	Adora2b	-14.8883	-19.1543
6.48147e-20	-0.0762033	0.12	0.188	1.19577e-15	0	Mical1	-14.9224	-19.1883
6.24403e-20	-0.0487666	0.021	0.058	1.15196e-15	0	Zbtb33	-14.9386	-19.2045
6.23494e-20	-0.0503494	0.028	0.07	1.15028e-15	0	Rbm18	-14.9392	-19.2052
5.33848e-20	-0.0559374	0.022	0.059	9.84896e-16	0	Tsc1	-15.0066	-19.2726
5.08273e-20	-0.062289	0.06	0.113	9.37713e-16	0	Mgrn1	-15.0279	-19.2939
5.03474e-20	-0.0522416	0.023	0.061	9.28858e-16	0	Phospho2	-15.0321	-19.298
4.70726e-20	-0.0517985	0.02	0.057	8.68443e-16	0	Rbms2	-15.0613	-19.3272
4.68567e-20	-0.0590143	0.097	0.162	8.64459e-16	0	Trpm7	-15.0633	-19.3292
4.61198e-20	-0.0503192	0.024	0.062	8.50864e-16	0	Rnf5	-15.0701	-19.3361
4.51039e-20	-0.0511109	0.019	0.055	8.32121e-16	0	Pex14	-15.0798	-19.3458
4.37604e-20	-0.0533707	0.034	0.077	8.07335e-16	0	Oat	-15.0929	-19.3589
4.36344e-20	-0.0593837	0.037	0.082	8.05011e-16	0	Mapk8ip3	-15.0942	-19.3602
4.01675e-20	-0.05189	0.017	0.052	7.41049e-16	0	Llgl1	-15.1302	-19.3961
3.64459e-20	-0.0506246	0.024	0.063	6.7239e-16	0	Polr3gl	-15.1724	-19.4384
3.48985e-20	-0.0575564	0.07	0.126	6.43843e-16	0	Ctdsp1	-15.1912	-19.4572
3.42458e-20	-0.0689305	0.051	0.101	6.318e-16	0	Zeb1	-15.1994	-19.4654
3.21262e-20	-0.0804634	0.122	0.191	5.92696e-16	0	Gm21188	-15.2272	-19.4931
3.10799e-20	-0.0519538	0.044	0.093	5.73393e-16	0	Osbp	-15.2415	-19.5075
2.94706e-20	-0.0597779	0.033	0.076	5.43703e-16	0	Fbxl12	-15.2646	-19.5306
2.75525e-20	-0.0543116	0.023	0.062	5.08315e-16	0	St7l	-15.2939	-19.5598
2.73173e-20	-0.0432941	0.073	0.132	5.03976e-16	0	Yipf4	-15.2976	-19.5636
2.61541e-20	-0.0670391	0.067	0.122	4.82516e-16	0	Lats2	-15.3165	-19.5825
2.57891e-20	-0.0543081	0.021	0.059	4.75782e-16	0	Ttpal	-15.3226	-19.5886
2.42263e-20	-0.0583849	0.044	0.093	4.4695e-16	0	Rnf214	-15.3497	-19.6157
2.35831e-20	-0.0600821	0.093	0.157	4.35084e-16	0	Ap1g1	-15.3614	-19.6274
2.3313e-20	-0.0616998	0.022	0.06	4.30101e-16	0	Gstm1	-15.3664	-19.6324
2.24276e-20	-0.0581482	0.031	0.074	4.13766e-16	0	Zfp513	-15.3832	-19.6492
2.1965e-20	-0.0512115	0.016	0.051	4.05232e-16	0	Pced1b	-15.3923	-19.6583
2.09994e-20	-0.0426265	0.028	0.07	3.87418e-16	0	Rnf121	-15.4118	-19.6778
1.97573e-20	-0.0552213	0.027	0.068	3.64502e-16	0	Slc25a30	-15.4383	-19.7043
1.80884e-20	-0.102641	0.107	0.171	3.33713e-16	0	Smpdl3a	-15.4766	-19.7426
1.69213e-20	-0.0856008	0.204	0.292	3.12181e-16	0	Lgals8	-15.5056	-19.7716
1.68776e-20	-0.0496007	0.018	0.054	3.11375e-16	0	Bcl2l13	-15.5067	-19.7727
1.59534e-20	-0.0599544	0.095	0.16	2.94323e-16	0	Tmem248	-15.5312	-19.7971
1.51697e-20	-0.0567236	0.02	0.057	2.79866e-16	0	Rubcnl	-15.5531	-19.819
1.51651e-20	-0.0741089	0.327	0.446	2.79781e-16	0	Lnpep	-15.5532	-19.8192
1.51241e-20	-0.0634864	0.045	0.094	2.79025e-16	0	Cpt1a	-15.5544	-19.8203
1.41766e-20	-0.0551989	0.025	0.066	2.61544e-16	0	Aldh3a2	-15.5825	-19.8484
1.32661e-20	-0.0617937	0.123	0.196	2.44746e-16	0	Ramac	-15.6113	-19.8773
1.29237e-20	-0.0934605	0.553	0.703	2.38428e-16	0	Myl12b	-15.6226	-19.8886
1.26426e-20	-0.0607128	0.047	0.096	2.33243e-16	0	Rab10os	-15.6322	-19.8982
1.25511e-20	-0.0490948	0.016	0.052	2.31556e-16	0	Tmem80	-15.6353	-19.9013
1.21888e-20	-0.0529813	0.022	0.061	2.24871e-16	0	Polg	-15.6481	-19.914
1.17369e-20	-0.0626957	0.051	0.102	2.16535e-16	0	Zfp652	-15.6645	-19.9304
1.1614e-20	-0.0554712	0.016	0.052	2.14267e-16	0	Kat6b	-15.669	-19.935
9.86467e-21	-0.0551955	0.019	0.056	1.81993e-16	0	Plod1	-15.7399	-20.0059
9.28674e-21	-0.0581109	0.023	0.062	1.71331e-16	0	Ankrd16	-15.7662	-20.0321
7.94755e-21	-0.0725897	0.026	0.067	1.46624e-16	0	Smpdl3b	-15.8338	-20.0998
7.51328e-21	-0.0542657	0.134	0.212	1.38612e-16	0	Otud5	-15.8582	-20.1242
7.50266e-21	-0.0613698	0.025	0.066	1.38417e-16	0	Bcl9l	-15.8588	-20.1248
7.2753e-21	-0.049835	0.016	0.052	1.34222e-16	0	Chmp7	-15.8722	-20.1381
6.97801e-21	-0.0796416	0.068	0.124	1.28737e-16	0	Slc8b1	-15.8903	-20.1563
6.83459e-21	-0.0511606	0.019	0.057	1.26091e-16	0	Gm20707	-15.8993	-20.1653
6.67791e-21	-0.0491029	0.018	0.056	1.23201e-16	0	Ccdc71	-15.9094	-20.1754
6.33102e-21	-0.0556415	0.017	0.054	1.16801e-16	0	Tgfbrap1	-15.9326	-20.1985
6.22714e-21	-0.0662808	0.054	0.107	1.14884e-16	0	Abcc1	-15.9397	-20.2057
6.0486e-21	-0.0647853	0.069	0.126	1.11591e-16	0	Hist1h4i	-15.9524	-20.2183
6.00637e-21	-0.0680015	0.05	0.101	1.10811e-16	0	Slmap	-15.9554	-20.2214
5.95302e-21	-0.052408	0.193	0.287	1.09827e-16	0	Smndc1	-15.9593	-20.2253
5.77911e-21	-0.0513201	0.015	0.051	1.06619e-16	0	Wdr83	-15.9722	-20.2381
5.52033e-21	-0.0489873	0.021	0.061	1.01845e-16	0	Pdcl	-15.9921	-20.258
5.32372e-21	-0.0497463	0.016	0.052	9.82172e-17	0	Casp9	-16.0078	-20.2738
5.18529e-21	-0.0551176	0.027	0.069	9.56634e-17	0	B3gnt8	-16.0193	-20.2852
5.00908e-21	-0.0579373	0.037	0.083	9.24125e-17	0	Zfp592	-16.0343	-20.3002
4.90542e-21	-0.0531933	0.015	0.051	9.05002e-17	0	F730043M19Rik	-16.0434	-20.3093
4.47083e-21	-0.0620412	0.057	0.111	8.24823e-17	0	Fhod1	-16.0836	-20.3496
4.22724e-21	-0.0529778	0.022	0.062	7.79883e-17	0	Cog1	-16.108	-20.3739
4.07207e-21	-0.0676406	0.074	0.134	7.51256e-17	0	Kmt5b	-16.1242	-20.3902
3.92588e-21	-0.0623188	0.028	0.07	7.24285e-17	0	Erich1	-16.1401	-20.4061
3.82946e-21	-0.0616519	0.025	0.065	7.06496e-17	0	Sfi1	-16.1509	-20.4169
3.57865e-21	-0.0563638	0.159	0.244	6.60225e-17	0	Ppp3ca	-16.1803	-20.4463
3.40777e-21	-0.0492187	0.017	0.055	6.287e-17	0	Tbp	-16.2016	-20.4675
3.01846e-21	-0.0603664	0.136	0.215	5.56876e-17	0	Stk11	-16.2542	-20.5202
2.78631e-21	-0.0674554	0.15	0.231	5.14046e-17	0	Nfkbib	-16.289	-20.555
2.77612e-21	-0.051831	0.383	0.526	5.12167e-17	0	Gpi1	-16.2906	-20.5566
2.71474e-21	-0.0503025	0.017	0.053	5.00842e-17	0	Naa30	-16.3003	-20.5663
2.658e-21	-0.0560822	0.026	0.068	4.90375e-17	0	Adprm	-16.3095	-20.5754
2.45775e-21	-0.0779857	0.257	0.361	4.5343e-17	0	Ppp2r5a	-16.3435	-20.6095
2.44923e-21	-0.0555991	0.022	0.061	4.51859e-17	0	Zfp524	-16.345	-20.611
2.44897e-21	-0.0523953	0.014	0.05	4.5181e-17	0	Spred2	-16.345	-20.611
2.34417e-21	-0.0578817	0.077	0.138	4.32476e-17	0	Pdpk1	-16.364	-20.63
2.32445e-21	-0.0557054	0.017	0.053	4.28837e-17	0	Ap5z1	-16.3677	-20.6337
2.27307e-21	-0.0693708	0.113	0.183	4.19358e-17	0	Tbl1xr1	-16.3774	-20.6434
2.23502e-21	-0.0525155	0.023	0.064	4.12338e-17	0	Zdhhc7	-16.3847	-20.6507
2.1791e-21	-0.061525	0.056	0.11	4.02022e-17	0	Ing4	-16.3958	-20.6617
2.09667e-21	-0.0504113	0.019	0.057	3.86814e-17	0	Cplane1	-16.4125	-20.6785
1.81326e-21	-0.060305	0.027	0.069	3.34529e-17	0	Wasl	-16.4756	-20.7415
1.78638e-21	-0.0578496	0.025	0.067	3.29569e-17	0	Foxk1	-16.4821	-20.748
1.73175e-21	-0.0552798	0.017	0.054	3.19491e-17	0	Cc2d1a	-16.4955	-20.7615
1.66446e-21	-0.0546425	0.018	0.057	3.07076e-17	0	Ttc32	-16.5128	-20.7787
1.64257e-21	-0.0616293	0.034	0.08	3.03037e-17	0	Klhl28	-16.5185	-20.7845
1.62404e-21	-0.0600458	0.127	0.203	2.99618e-17	0	Golph3	-16.5234	-20.7894
1.54081e-21	-0.0533551	0.021	0.061	2.84263e-17	0	Mtor	-16.5463	-20.8123
1.46139e-21	-0.0629201	0.152	0.234	2.69612e-17	0	Ppp1r15b	-16.5693	-20.8352
1.44847e-21	-0.0720008	0.127	0.202	2.67228e-17	0	Atp6ap1	-16.5731	-20.8391
1.38801e-21	-0.0637403	0.029	0.072	2.56074e-17	0	E2f2	-16.5916	-20.8576
1.34662e-21	-0.0575223	0.022	0.063	2.48438e-17	0	Mad2l1bp	-16.6048	-20.8708
1.33881e-21	-0.0517099	0.015	0.051	2.46997e-17	0	Zbed4	-16.6073	-20.8733
1.33585e-21	-0.0878412	0.135	0.211	2.46451e-17	0	Pmaip1	-16.6083	-20.8742
1.31796e-21	-0.0562931	0.026	0.068	2.4315e-17	0	Nipsnap2	-16.6141	-20.8801
1.18532e-21	-0.0673179	0.048	0.1	2.1868e-17	0	Ptbp2	-16.6602	-20.9262
1.17582e-21	-0.0566903	0.089	0.156	2.16926e-17	0	Dgkd	-16.6637	-20.9297
1.15413e-21	-0.0714346	0.039	0.087	2.12925e-17	0	Sirpb1a	-16.6718	-20.9377
1.12804e-21	-0.0532165	0.017	0.054	2.08112e-17	0	Ammecr1l	-16.6817	-20.9477
1.03018e-21	-0.0702106	0.123	0.198	1.90057e-17	0	Gpbp1l1	-16.7211	-20.9871
1.02312e-21	-0.0617725	0.015	0.051	1.88756e-17	0	Siglec1	-16.7241	-20.9901
9.64207e-22	-0.0505207	0.015	0.052	1.77886e-17	0	Men1	-16.7499	-21.0158
8.83115e-22	-0.0656043	0.037	0.084	1.62926e-17	0	Pla2g4a	-16.788	-21.054
7.99607e-22	-0.0531868	0.015	0.052	1.4752e-17	0	Alyref2	-16.8312	-21.0971
7.94802e-22	-0.0686722	0.138	0.217	1.46633e-17	0	Lpp	-16.8338	-21.0997
7.57466e-22	-0.0529743	0.02	0.06	1.39745e-17	0	Atg13	-16.8547	-21.1206
7.55565e-22	-0.095742	0.151	0.231	1.39394e-17	0	Clip1	-16.8558	-21.1217
7.03172e-22	-0.0617588	0.148	0.23	1.29728e-17	0	Sirt2	-16.887	-21.1529
6.80267e-22	-0.0554934	0.022	0.062	1.25503e-17	0	Aptx	-16.9013	-21.1673
6.7043e-22	-0.0567454	0.018	0.057	1.23688e-17	0	Daam1	-16.9077	-21.1736
[truncated: 128,037 more rows]
