# Supplementary material for: LYVE-1–expressing Macrophages Modulate the Hyaluronan-containing Extracellular Matrix in the Mammary Stroma and Contribute to Mammary Tumor Growth
Source: Cancer Res Commun. 2024 May 31;4(5):1380–97. doi: 10.1158/2767-9764.CRC-24-0205 (PMC11141485; doi:10.1158/2767-9764.CRC-24-0205)
Supplement: Supplementary Table 2 — Table depicting shortened GSEA terms and corresponding full GSEA name referenced in Figure 5D and 6B. [file crc-24-0205-s02.xlsx]

## Sheet: Sheet1
Table S2: GSEA notation key Table depicting shortened GSEA terms and corresponding full GSEA name referenced in Figure 5D and 6B.
Figure 5D Intrer Cluster GSEA
Cluster 1	Chemokine Activity	GOMF_CHEMOKINE_ACTIVITY
	Chemokine Receptors	REACTOME_CHEMOKINE_RECEPTORS_BIND_CHEMOKINES
	Response to Chemokine	GOBP_RESPONSE_TO_CHEMOKINE
	Cytokine Activity	GOMF_CYTOKINE_ACTIVITY
	Ox Phos	GOBP_OXIDATIVE_PHOSPHORYLATION
	Antigen Processing	GOBP_ANTIGEN_PROCESSING_AND_PRESENTATION
	MHC Protein	GOCC_MHC_PROTEIN_COMPLEX
	MHC Protein Binding	GOMF_MHC_PROTEIN_COMPLEX_BINDING
	MHC II Protein	GOCC_MHC_CLASS_II_PROTEIN_COMPLEX
	Antigen Presentation	GOBP_ANTIGEN_PROCESSING_AND_PRESENTATION_OF_EXOGENOUS_ANTIGEN
Cluster 3	E2F Targets	ISHIDA_E2F_TARGETS
	PD1 Signaling	REACTOME_PD_1_SIGNALING
	IFNγ Response	HALLMARK_INTERFERON_GAMMA_RESPONSE
	IFNα Response	HALLMARK_INTERFERON_ALPHA_RESPONSE
	IL1 Prouction	GOBP_INTERLEUKIN_1_PRODUCTION
	IL1β Production	GOBP_INTERLEUKIN_1_BETA_PRODUCTION
	Phagocytosis	GOBP_PHAGOCYTOSIS_ENGULFMENT
	Zymogen	GOBP_ZYMOGEN_ACTIVATION
	Detox ROS	REACTOME_DETOXIFICATION_OF_REACTIVE_OXYGEN_SPECIES
Cluster 7	Complement	HALLMARK_COMPLEMENT
	ECM Organization	REACTOME_EXTRACELLULAR_MATRIX_ORGANIZATION
	Stroma	DURAND_STROMA_S_UP
	Phagocytic Engulfment	GOBP_PHAGOCYTOSIS_ENGULFMENT
	Reg of Phagocytosis	GOBP_POSITIVE_REGULATION_OF_PHAGOCYTOSIS
	Monocyte Chemotaxis	GOBP_MONOCYTE_CHEMOTAXIS
	Degradation ECM	REACTOME_DEGRADATION_OF_THE_EXTRACELLULAR_MATRIX
	Zymogen Activation	GOBP_ZYMOGEN_ACTIVATION
	Leukocyte Activation	GOBP_LEUKOCYTE_ACTIVATION_INVOLVED_IN_INFLAMMATORY_RESPONSE
	Complement Cascade	REACTOME_COMPLEMENT_CASCADE
	Lipid Binding	GOMF_PROTEIN_LIPID_COMPLEX_BINDING
	Chemokine Receptors	REACTOME_CHEMOKINE_RECEPTORS_BIND_CHEMOKINES
	Chemokine Activity	GOMF_CHEMOKINE_ACTIVITY
	Peptidase Apoptosis	GOMF_PEPTIDASE_ACTIVATOR_ACTIVITY_INVOLVED_IN_APOPTOTIC_PROCESS
Cluster 9	Ox Phos	HALLMARK_OXIDATIVE_PHOSPHORYLATION
	Myc Targets	HALLMARK_MYC_TARGETS_V1
	E2F Targets	HALLMARK_E2F_TARGETS
	PD1 Signaling	REACTOME_PD_1_SIGNALING
	Angiogenesis	GOBP_ANGIOGENESIS
	Complement	HALLMARK_COMPLEMENT
	Phagocytosis	GOBP_PHAGOCYTOSIS_ENGULFMENT
	Degradation ECM	REACTOME_DEGRADATION_OF_THE_EXTRACELLULAR_MATRIX
	Collagen Metabolism	GOBP_COLLAGEN_METABOLIC_PROCESS
	LIPA Targets	LIAN_LIPA_TARGETS_6M
Figure 6B Intra-Cluster GSEA
Cluster 1	Oxidative Phosphorylation	GOBP_OXIDATIVE_PHOSPHORYLATION
	Aerobic Respiration	GOBP_AEROBIC_RESPIRATION
	Myc Targets	HALLMARK_MYC_TARGETS_V1
	Macrophage Activation	GOBP_MACROPHAGE_ACTIVATION
	Neutrophil Migration	GOBP_NEUTROPHIL_MIGRATION
	Leukocyte Activation	GOBP_MYELOID_LEUKOCYTE_ACTIVATION
	Leukocyte Chemotaxis	GOBP_LEUKOCYTE_CHEMOTAXIS
	Cell Migration	GOBP_REGULATION_OF_MONONUCLEAR_CELL_MIGRATION
Cluster 3	Antigen presentation	GOBP_ANTIGEN_PROCESSING_AND_PRESENTATION_OF_EXOGENOUS_PEPTIDE_ANTIGEN
	Antigen processing	GOBP_ANTIGEN_PROCESSING_AND_PRESENTATION
	MHC II	GOCC_MHC_CLASS_II_PROTEIN_COMPLEX
	Antigen Binding	GOMF_ANTIGEN_BINDING
	E2F Targets	IGLESIAS_E2F_TARGETS_UP
	Cell Cycle	BIOCARTA_CELLCYCLE_PATHWAY
	G1 to S Cycle	WP_G1_TO_S_CELL_CYCLE_CONTROL
Cluster 7	Antigen presentation	GOBP_ANTIGEN_PROCESSING_AND_PRESENTATION_OF_EXOGENOUS_PEPTIDE_ANTIGEN
	Antigen processing	GOBP_ANTIGEN_PROCESSING_AND_PRESENTATION
	Leukocyte Prolif	GOBP_REGULATION_OF_LEUKOCYTE_PROLIFERATION
	Oxidative Phosph	HALLMARK_OXIDATIVE_PHOSPHORYLATION
	E2F Targets	HALLMARK_E2F_TARGETS
	Myc Targets	HALLMARK_MYC_TARGETS_V1
	Monocyte Chemotaxis	GOBP_MONOCYTE_CHEMOTAXIS
	Lymphocyte Chemotaxis	GOBP_LYMPHOCYTE_CHEMOTAXIS
Cluster 9	MHC Complex	GOCC_MHC_PROTEIN_COMPLEX
	IL1R Pathway	BIOCARTA_IL1R_PATHWAY
	MHC Binding	GOMF_MHC_PROTEIN_COMPLEX_BINDING
	Antigen Binding	GOMF_PEPTIDE_ANTIGEN_BINDING
	Myc Targets	HALLMARK_MYC_TARGETS_V1
	G2 to M Phase	REACTOME_MITOTIC_G2_G2_M_PHASES
	Cross presentation	REACTOME_ANTIGEN_PROCESSING_CROSS_PRESENTATION
	Cross presentation_2	REACTOME_CROSS_PRESENTATION_OF_SOLUBLE_EXOGENOUS_ANTIGENS_ENDOSOMES
