# Supplementary material for: LYVE-1–expressing Macrophages Modulate the Hyaluronan-containing Extracellular Matrix in the Mammary Stroma and Contribute to Mammary Tumor Growth
Source: Cancer Res Commun. 2024 May 31;4(5):1380–97. doi: 10.1158/2767-9764.CRC-24-0205 (PMC11141485; doi:10.1158/2767-9764.CRC-24-0205)
Supplement: Supplementary Table 3 — Table depicting differential gene expression data comparing each Lyve1CreCsfrfl/fl cluster relative to its corresponding cluster in Csfrfl/fl mice. [file crc-24-0205-s03.xlsx]

## Sheet: DEG_Round1Clusters_LyveCreVNoCr
Table S3: Intra-cluster differential gene expression Table depicting differential gene expression data comparing each Lyve1CreCsfrfl/fl cluster relative to its corresponding cluster in Csfrfl/fl mice.
DEG_Round1Clusters_LyveCreVNoCre
p_val	avg_log2FC	pct.1	pct.2	p_val_adj	cluster	gene	signed_negLog10_p_val_adj	signed_negLog10_p_val
3.34913e-48	0.233286	1	1	6.17881e-44	0	Fau	43.2091	47.4751
5.87497e-48	0.412211	1	1	1.08387e-43	0	Fth1	42.965	47.231
5.88497e-38	0.230033	1	0.998	1.08572e-33	0	Eif1	32.9643	37.2303
3.85855e-32	0.558042	0.557	0.438	7.11864e-28	0	Hilpda	27.1476	31.4136
3.84881e-29	0.206724	1	1	7.10066e-25	0	Srgn	24.1487	28.4147
3.54927e-28	0.343024	0.993	0.994	6.54806e-24	0	Cxcl2	23.1839	27.4499
2.02932e-27	0.307892	0.897	0.858	3.74389e-23	0	Ier3	22.4267	26.6926
6.41441e-25	0.329389	0.801	0.719	1.18339e-20	0	Gadd45b	19.9269	24.1928
2.4843e-24	0.259077	0.999	0.999	4.58328e-20	0	Ftl1	19.3388	23.6048
7.00733e-24	0.253737	0.827	0.764	1.29278e-19	0	Cd9	18.8885	23.1544
3.49948e-22	0.355121	0.832	0.783	6.45618e-18	0	Ccl3	17.19	21.456
6.74489e-19	0.45178	0.734	0.681	1.24436e-14	0	Cstb	13.9051	18.171
9.36282e-18	0.280298	0.641	0.542	1.72735e-13	0	Ifrd1	12.7626	17.0286
1.49915e-17	0.19335	0.867	0.796	2.76579e-13	0	Il1rn	12.5582	16.8242
1.99439e-17	0.27475	0.653	0.569	3.67944e-13	0	Plin2	12.4342	16.7002
2.22011e-17	0.259709	0.429	0.331	4.09588e-13	0	E230032D23Rik	12.3877	16.6536
3.03231e-17	0.183702	0.979	0.963	5.59431e-13	0	Samsn1	12.2523	16.5182
2.67059e-16	0.251639	0.484	0.395	4.92697e-12	0	Card19	11.3074	15.5734
1.25554e-15	0.276508	0.69	0.62	2.31634e-11	0	Basp1	10.6352	14.9012
1.33813e-14	0.163804	0.926	0.896	2.46871e-10	0	Clec4d	9.60753	13.8735
1.83851e-14	0.170289	0.85	0.795	3.39187e-10	0	Pnrc1	9.46956	13.7355
5.38573e-14	0.204479	0.377	0.289	9.93614e-10	0	Bnip3	9.00278	13.2688
2.44485e-13	0.168499	0.736	0.664	4.5105e-09	0	Ptafr	8.34578	12.6117
5.40954e-13	0.195282	0.693	0.639	9.98006e-09	0	Selenok	8.00087	12.2668
5.57857e-13	0.22906	0.363	0.283	1.02919e-08	0	Rgcc	7.9875	12.2535
7.54594e-13	0.166371	0.248	0.177	1.39215e-08	0	Ptgs2os2	7.85631	12.1223
1.11561e-12	0.225355	0.713	0.661	2.05819e-08	0	Mif	7.68651	11.9525
4.05636e-12	0.176987	0.448	0.37	7.48357e-08	0	Mbnl2	7.12589	11.3919
5.80035e-12	0.182232	0.344	0.263	1.07011e-07	0	Eea1	6.97057	11.2365
6.16791e-12	0.166888	1	0.998	1.13792e-07	0	H3f3b	6.94389	11.2099
1.84254e-11	0.219466	0.283	0.214	3.3993e-07	0	Fam162a	6.46861	10.7346
2.12544e-11	0.174594	1	0.998	3.92123e-07	0	Rps27	6.40658	10.6726
2.27975e-11	0.12511	0.269	0.197	4.20592e-07	0	Tbc1d15	6.37614	10.6421
2.47991e-11	0.217404	0.843	0.812	4.57518e-07	0	Plaur	6.33959	10.6056
2.57938e-11	0.196763	0.479	0.404	4.75869e-07	0	Bri3	6.32251	10.5885
2.73022e-11	0.114605	0.314	0.238	5.03698e-07	0	Rabac1	6.29783	10.5638
3.72707e-11	0.0847786	0.094	0.052	6.87606e-07	0	Cystm1	6.16266	10.4286
4.9521e-11	0.189792	0.999	0.998	9.13613e-07	0	mt-Co1	6.03924	10.3052
8.73491e-11	0.250245	0.615	0.559	1.6115e-06	0	Cdkn1a	5.79277	10.0587
2.01687e-10	0.1758	0.723	0.663	3.72092e-06	0	Atp6v1e1	5.42935	9.69532
2.97738e-10	0.128735	0.395	0.318	5.49296e-06	0	Il15	5.26019	9.52617
4.19008e-10	0.166414	0.345	0.274	7.73027e-06	0	Bnip3l	5.11181	9.37778
5.36005e-10	0.177336	0.535	0.462	9.88876e-06	0	Atf3	5.00486	9.27083
6.16376e-10	0.140498	0.268	0.202	1.13715e-05	0	Sap18	4.94418	9.21015
6.47182e-10	0.0978015	0.665	0.589	1.19399e-05	0	Cd274	4.923	9.18897
7.77226e-10	0.165378	0.257	0.194	1.4339e-05	0	Fnip2	4.84348	9.10945
7.89622e-10	0.112341	0.137	0.089	1.45677e-05	0	Nceh1	4.83661	9.10258
9.95401e-10	0.136045	0.158	0.108	1.83641e-05	0	Pdcd1lg2	4.73603	9.002
1.11213e-09	0.14087	0.425	0.35	2.05177e-05	0	Gla	4.68787	8.95384
1.57674e-09	0.369216	0.486	0.419	2.90893e-05	0	Cxcl3	4.53627	8.80224
1.84779e-09	0.190804	0.354	0.292	3.40898e-05	0	Plgrkt	4.46738	8.73335
1.90797e-09	0.112313	0.993	0.992	3.52001e-05	0	Mcl1	4.45346	8.71943
2.38697e-09	0.121229	0.16	0.109	4.40373e-05	0	Ccdc126	4.35618	8.62215
2.39789e-09	0.274679	0.752	0.724	4.42387e-05	0	Ccl6	4.3542	8.62017
2.79706e-09	0.178623	0.548	0.49	5.16031e-05	0	Atp6v0e	4.28732	8.5533
3.25421e-09	0.149062	0.275	0.213	6.00369e-05	0	Cd63	4.22158	8.48755
3.78137e-09	0.128284	0.255	0.193	6.97624e-05	0	Tnfrsf26	4.15638	8.42235
4.94155e-09	0.193992	0.886	0.876	9.11667e-05	0	Atp6v0c	4.04016	8.30614
5.14002e-09	0.104077	0.999	0.999	9.48282e-05	0	Tyrobp	4.02306	8.28904
5.94411e-09	0.071342	0.085	0.049	0.000109663	0	Fam71f2	3.95994	8.22591
8.47606e-09	0.11508	0.976	0.971	0.000156375	0	Ubb	3.80583	8.07181
1.25994e-08	0.145665	0.398	0.33	0.000232447	0	Tgif1	3.63368	7.89965
1.34987e-08	0.0715761	0.104	0.065	0.000249038	0	Lamb3	3.60373	7.86971
1.4863e-08	0.0115675	0.093	0.141	0.000274207	0	Igkc	3.56192	7.82789
1.55362e-08	0.306524	0.516	0.474	0.000286627	0	Id2	3.54268	7.80866
1.6601e-08	0.152518	0.606	0.542	0.000306272	0	Tiparp	3.51389	7.77987
1.69057e-08	0.106394	0.993	0.989	0.000311894	0	H3f3a	3.50599	7.77197
1.71221e-08	0.134779	0.586	0.523	0.000315886	0	Nudt4	3.50047	7.76644
1.73507e-08	0.138115	0.99	0.989	0.000320102	0	Cebpb	3.49471	7.76068
2.01728e-08	0.0588996	0.097	0.06	0.000372169	0	Gm37800	3.42926	7.69523
3.05386e-08	0.135917	0.569	0.503	0.000563406	0	Ankrd33b	3.24918	7.51515
3.48514e-08	0.130926	0.133	0.091	0.000642973	0	Hbegf	3.19181	7.45778
4.33436e-08	0.0921636	0.167	0.118	0.000799645	0	Cnot4	3.0971	7.36308
4.45357e-08	0.152624	0.981	0.972	0.000821638	0	mt-Co3	3.08532	7.35129
6.13405e-08	0.129699	0.354	0.291	0.00113167	0	Irak2	2.94628	7.21225
7.08739e-08	0.150888	0.263	0.208	0.00130755	0	F10	2.88354	7.14951
7.45044e-08	0.127553	0.389	0.324	0.00137453	0	Fam107b	2.86185	7.12782
8.01749e-08	0.105641	0.942	0.931	0.00147915	0	Cox17	2.82999	7.09596
8.48422e-08	0.125203	0.31	0.251	0.00156525	0	Runx1	2.80542	7.07139
8.73644e-08	0.0708135	0.123	0.083	0.00161179	0	Igf2r	2.79269	7.05867
9.41662e-08	0.0592458	0.089	0.055	0.00173727	0	Arfgef2	2.76013	7.0261
1.11363e-07	0.159831	0.224	0.173	0.00205453	0	P4ha1	2.68729	6.95326
1.35957e-07	0.178189	0.4	0.347	0.00250828	0	Atp6v1a	2.60062	6.8666
1.43247e-07	0.14127	0.349	0.293	0.00264276	0	1810058I24Rik	2.57794	6.84391
1.55785e-07	0.139724	0.584	0.545	0.00287407	0	2410006H16Rik	2.5415	6.80748
1.62689e-07	0.127622	0.374	0.312	0.00300146	0	Soat1	2.52267	6.78864
1.85765e-07	0.122772	0.364	0.3	0.00342719	0	Bhlhe40	2.46506	6.73104
1.98153e-07	0.117167	0.213	0.164	0.00365573	0	Lpin2	2.43703	6.703
2.365e-07	0.0698966	0.107	0.07	0.00436319	0	Ggta1	2.3602	6.62617
2.63423e-07	0.0814842	0.119	0.081	0.00485989	0	Mga	2.31337	6.57935
4.68425e-07	0.188857	0.385	0.326	0.00864198	0	Ero1l	2.06339	6.32936
4.74876e-07	0.0936832	0.238	0.186	0.00876099	0	Hist1h2bc	2.05745	6.32342
4.83722e-07	0.116928	0.723	0.672	0.00892419	0	Nlrp3	2.04943	6.3154
5.15816e-07	0.102166	0.981	0.978	0.00951629	0	Rpl18a	2.02153	6.28751
5.42263e-07	0.0740445	0.207	0.158	0.0100042	0	Smad4	1.99982	6.26579
5.61179e-07	0.159201	0.982	0.976	0.0103532	0	mt-Atp6	1.98493	6.2509
5.75762e-07	0.0694694	0.156	0.113	0.0106222	0	Phf3	1.97378	6.23976
6.45028e-07	0.148472	0.734	0.678	0.0119001	0	Ccrl2	1.92445	6.19042
7.71576e-07	0.106511	0.24	0.19	0.0142348	0	Sh2b2	1.84665	6.11262
1.18033e-06	0.108593	0.946	0.945	0.021776	0	Gabarap	1.66202	5.92799
1.28197e-06	0.249746	0.598	0.557	0.023651	0	Bcl2a1b	1.62615	5.89212
1.32209e-06	0.0939563	0.373	0.312	0.0243913	0	Ninj1	1.61277	5.87874
1.54488e-06	0.115846	0.528	0.468	0.0285015	0	Nfil3	1.54513	5.81111
1.55462e-06	0.187702	0.718	0.688	0.0286811	0	Ldha	1.5424	5.80838
1.68649e-06	0.0912315	0.314	0.258	0.031114	0	Fem1c	1.50704	5.77302
1.87908e-06	0.109038	0.726	0.676	0.0346672	0	Rab7	1.46008	5.72605
2.09375e-06	0.132701	0.987	0.988	0.0386276	0	mt-Co2	1.4131	5.67907
2.18442e-06	0.101855	0.249	0.2	0.0403003	0	Mpp7	1.39469	5.66066
2.4215e-06	0.139754	0.428	0.377	0.0446743	0	Tmem189	1.34994	5.61592
3.04057e-06	0.0825308	0.276	0.224	0.0560955	0	Iqsec1	1.25107	5.51705
3.23196e-06	0.0865696	0.186	0.144	0.0596264	0	Ppp4r2	1.22456	5.49053
3.27689e-06	0.1098	0.215	0.17	0.0604553	0	Pts	1.21857	5.48454
3.51659e-06	0.125308	0.365	0.312	0.0648775	0	Cxcr4	1.18791	5.45388
3.5752e-06	0.156629	0.347	0.297	0.0659589	0	Higd1a	1.18073	5.4467
4.04053e-06	0.115194	0.214	0.17	0.0745438	0	Osbpl8	1.12759	5.39356
4.25454e-06	0.0963551	0.404	0.343	0.078492	0	Csf1	1.10517	5.37115
4.49792e-06	0.122617	0.448	0.395	0.0829821	0	Suco	1.08102	5.34699
4.83401e-06	0.069136	0.189	0.145	0.0891827	0	Kdm3a	1.04972	5.31569
4.92757e-06	0.0458148	0.053	0.03	0.0909088	0	Slc6a13	1.04139	5.30737
5.40616e-06	0.098222	0.672	0.622	0.0997383	0	Map1lc3b	1.00114	5.26711
5.68021e-06	0.103875	0.995	0.999	0.104794	0	Fcer1g	0.979663	5.24564
5.93156e-06	0.142074	0.502	0.452	0.109431	0	Zfp36l2	0.960858	5.22683
6.91177e-06	0.0983967	0.397	0.344	0.127515	0	Kras	0.894438	5.16041
6.99318e-06	0.303753	0.805	0.798	0.129017	0	G0s2	0.889353	5.15533
7.95496e-06	0.0868673	0.264	0.214	0.146761	0	4833407H14Rik	0.833389	5.09936
8.30281e-06	0.119425	0.829	0.802	0.153179	0	Sdcbp	0.814802	5.08078
9.59676e-06	0.178538	0.163	0.125	0.177051	0	Inhba	0.751902	5.01788
9.74238e-06	0.0904793	0.511	0.453	0.179737	0	Spag9	0.745362	5.01133
1.16208e-05	0.113464	0.386	0.334	0.214393	0	Zfp292	0.66879	4.93476
1.25421e-05	0.0470125	0.856	0.799	0.231389	0	Egr1	0.635658	4.90163
1.25705e-05	0.0796282	0.182	0.142	0.231913	0	Slc31a2	0.634674	4.90065
1.28221e-05	0.0624644	0.232	0.186	0.236556	0	Dnajc5	0.626067	4.89204
1.43119e-05	0.0804055	0.372	0.318	0.26404	0	Supt4a	0.57833	4.8443
1.52895e-05	0.0920436	0.415	0.36	0.282076	0	Sh2d3c	0.549634	4.81561
1.56779e-05	0.115855	0.369	0.318	0.289241	0	Bsg	0.53874	4.80471
1.6057e-05	0.081233	0.184	0.144	0.296236	0	Fam50a	0.528362	4.79434
1.81567e-05	0.0530749	0.119	0.086	0.334972	0	E030030I06Rik	0.474991	4.74096
2.03041e-05	0.083068	0.335	0.284	0.374591	0	Sra1	0.426443	4.69242
2.15396e-05	0.0444521	0.056	0.034	0.397383	0	Tst	0.40079	4.66676
2.27697e-05	0.07554	0.568	0.516	0.420079	0	Dusp5	0.376669	4.64264
2.29437e-05	0.0918259	0.648	0.705	0.423288	0	Cd74	0.373364	4.63934
2.55463e-05	0.0495493	0.084	0.057	0.471304	0	Ranbp9	0.326699	4.59267
2.55677e-05	0.103179	0.973	0.972	0.471699	0	Rpl30	0.326335	4.59231
2.6952e-05	0.0842607	0.289	0.24	0.497237	0	Dedd2	0.303436	4.56941
2.76512e-05	0.0990903	0.962	0.953	0.510138	0	Rpl9	0.292313	4.55829
2.85431e-05	0.0711585	0.392	0.34	0.526591	0	Hmox1	0.278526	4.5445
3.03513e-05	0.0685134	0.917	0.916	0.559951	0	Gng5	0.25185	4.51782
3.07658e-05	0.108756	0.437	0.389	0.567598	0	Pfkp	0.245959	4.51193
3.23805e-05	0.0748835	0.179	0.142	0.597387	0	Zfp608	0.223744	4.48972
3.24674e-05	0.0714163	0.136	0.103	0.598991	0	Elf2	0.22258	4.48855
3.74206e-05	0.311791	0.491	0.451	0.690373	0	Cstdc4	0.160916	4.42689
3.98511e-05	0.0747786	0.28	0.233	0.735213	0	Xylt1	0.133587	4.39956
3.9926e-05	0.0405835	0.052	0.032	0.736595	0	Tbc1d8	0.132771	4.39874
4.10843e-05	0.082705	0.745	0.711	0.757964	0	Smox	0.120352	4.38632
4.5064e-05	0.109024	0.581	0.531	0.831385	0	Lyst	0.0801978	4.34617
4.53262e-05	0.10322	0.299	0.252	0.836223	0	Lrrfip2	0.0776781	4.34365
5.02509e-05	0.0733547	0.268	0.223	0.927079	0	Gpbp1	0.0328833	4.29886
5.13191e-05	0.0988997	0.748	0.714	0.946786	0	Fcgr3	0.0237483	4.28972
5.29027e-05	0.0850195	0.847	0.822	0.976002	0	Cd44	0.0105491	4.27652
5.70629e-05	0.126217	0.281	0.239	1	0	Ankrd12	0	4.24365
5.77154e-05	0.113637	0.58	0.548	1	0	Eif5a	0	4.23871
5.91381e-05	0.127534	0.675	0.626	1	0	Ctsd	0	4.22813
6.01511e-05	0.0789497	0.429	0.374	1	0	Tnfrsf23	0	4.22076
6.24108e-05	0.0771439	0.181	0.145	1	0	Mthfs	0	4.20474
6.28861e-05	0.0633583	0.343	0.289	1	0	Maff	0	4.20145
6.38696e-05	0.0463263	0.051	0.031	1	0	Lhfpl2	0	4.19471
6.50838e-05	0.0934243	0.288	0.246	1	0	Morrbid	0	4.18653
7.19913e-05	0.0582721	0.187	0.149	1	0	Tlr6	0	4.14272
7.24163e-05	0.10872	0.364	0.319	1	0	Rhov	0	4.14016
9.5198e-05	0.0429181	0.059	0.038	1	0	Mpp5	0	4.02137
9.74849e-05	0.104637	0.488	0.432	1	0	Tpi1	0	4.01106
9.98452e-05	0.0856144	0.453	0.401	1	0	Gm20406	0	4.00067
0.000103839	0.0992526	0.548	0.507	1	0	Rnf149	0	3.98364
0.000104593	0.117401	0.662	0.633	1	0	Emilin2	0	3.9805
0.000108629	0.0816333	0.329	0.282	1	0	Cd300c2	0	3.96405
0.000110315	0.0598849	0.308	0.262	1	0	Egln3	0	3.95737
0.000110557	0.0965252	0.289	0.247	1	0	Fnip1	0	3.95641
0.000117192	0.0921733	0.551	0.5	1	0	Pik3ap1	0	3.9311
0.000123815	0.0983036	0.518	0.475	1	0	Kpna4	0	3.90723
0.000125818	0.0600633	0.185	0.149	1	0	Ell	0	3.90026
0.000130416	0.0800216	0.825	0.808	1	0	Slc7a11	0	3.88467
0.000132766	0.0233721	0.832	0.785	1	0	Ptgs2	0	3.87691
0.000137588	0.109675	0.563	0.515	1	0	Eif5	0	3.86142
0.000144259	0.0941137	0.908	0.902	1	0	Msrb1	0	3.84086
0.000147994	0.0633168	0.109	0.082	1	0	Mapre2	0	3.82976
0.000150039	0.0779762	0.375	0.328	1	0	Top1	0	3.8238
0.000150862	0.0573356	0.075	0.052	1	0	Ciart	0	3.82142
0.000154629	0.0646433	0.545	0.488	1	0	Atp2b1	0	3.81071
0.000156243	0.0658492	0.095	0.07	1	0	Rps6ka2	0	3.8062
0.000156799	0.0666609	0.926	0.933	1	0	Ddx5	0	3.80466
0.000171353	0.0704188	0.174	0.14	1	0	Hgsnat	0	3.76611
0.000178479	0.0357676	0.051	0.033	1	0	Gm4221	0	3.74841
0.000180176	0.0928618	0.305	0.263	1	0	Atp6ap2	0	3.7443
0.000183837	0.0538856	0.146	0.115	1	0	Gpat3	0	3.73557
0.000192576	0.0469525	0.078	0.055	1	0	Gm47283	0	3.7154
0.000202661	0.0781861	0.944	0.932	1	0	Rpl17	0	3.69323
0.00021287	0.0642632	0.17	0.137	1	0	Nek6	0	3.67189
0.000221898	0.0611921	0.15	0.118	1	0	B9d2	0	3.65385
0.000223918	0.0852658	0.308	0.265	1	0	Sema4d	0	3.64991
0.000237867	0.0722381	0.44	0.394	1	0	Hcst	0	3.62367
0.000248861	0.0697744	0.512	0.467	1	0	Snap23	0	3.60404
0.000248975	0.0382759	0.068	0.047	1	0	Snhg12	0	3.60384
0.000253126	0.0985129	0.306	0.267	1	0	mt-Nd5	0	3.59666
0.000259235	0.0783703	0.381	0.339	1	0	Rab20	0	3.58631
0.000262727	0.0766084	0.666	0.635	1	0	Snx20	0	3.58049
0.000280776	0.0574699	0.155	0.123	1	0	Pnpla7	0	3.55164
0.000282179	0.0636072	0.157	0.127	1	0	Pcnp	0	3.54947
0.000289662	0.0688122	0.225	0.188	1	0	Eif4a2	0	3.53811
0.000293984	0.105243	0.185	0.152	1	0	Syne1	0	3.53168
0.000302734	0.0289999	0.054	0.035	1	0	Gm31683	0	3.51894
0.000303856	0.0841925	0.494	0.448	1	0	Rbpj	0	3.51733
0.000324579	0.0701504	0.277	0.237	1	0	Ago2	0	3.48868
0.000368809	0.050818	0.169	0.136	1	0	Crebrf	0	3.4332
0.00037161	0.099549	0.188	0.155	1	0	Vegfa	0	3.42991
0.00037494	0.0863888	0.483	0.435	1	0	Ddit3	0	3.42604
0.000378016	0.0902545	0.319	0.281	1	0	Lasp1	0	3.42249
0.000381411	0.0549813	0.362	0.317	1	0	Rab44	0	3.41861
0.000388889	0.055699	0.171	0.139	1	0	Clk4	0	3.41017
0.000389963	0.0563405	0.105	0.08	1	0	Gpr137b	0	3.40898
0.000399677	0.0770365	0.794	0.768	1	0	Ets2	0	3.39829
0.000426425	0.0558739	0.151	0.12	1	0	Plekhm2	0	3.37016
0.000429153	0.0599157	0.888	0.879	1	0	Cd53	0	3.36739
0.000430727	0.0903873	0.464	0.422	1	0	Pgam1	0	3.3658
0.000441691	0.0575789	0.179	0.147	1	0	Csf2rb2	0	3.35488
0.000443735	0.0489233	0.105	0.08	1	0	Impa2	0	3.35288
0.000460593	0.0398562	0.118	0.091	1	0	A530032D15Rik	0	3.33668
0.00048639	0.0499238	0.232	0.193	1	0	Smg1	0	3.31302
0.000497752	0.0584748	0.229	0.192	1	0	Msra	0	3.30299
0.000527021	0.0807885	0.634	0.603	1	0	Ostf1	0	3.27817
0.000540534	0.0642789	0.094	0.071	1	0	Fmnl2	0	3.26718
0.000547029	0.0809193	0.467	0.422	1	0	Prdx6	0	3.26199
0.000550969	0.0646133	0.123	0.096	1	0	Tatdn2	0	3.25887
0.000573661	0.035933	0.076	0.055	1	0	Anxa3	0	3.24134
0.000573892	0.114615	0.323	0.287	1	0	mt-Nd4l	0	3.24117
0.000579161	0.0882308	0.364	0.322	1	0	Por	0	3.2372
0.000586629	0.0768119	0.278	0.24	1	0	Fndc3a	0	3.23164
0.000591883	0.0890673	0.408	0.363	1	0	Dnaja1	0	3.22776
0.000601639	0.0988976	0.86	0.854	1	0	Cd14	0	3.22066
0.000603845	0.0720366	0.832	0.804	1	0	Litaf	0	3.21907
0.000605335	0.0337992	0.079	0.058	1	0	Ruvbl2	0	3.218
0.000617682	0.0539212	0.309	0.267	1	0	Timp2	0	3.20924
0.000654933	0.098045	0.629	0.589	1	0	Upp1	0	3.1838
0.000683798	0.0381743	0.074	0.054	1	0	P2ry2	0	3.16507
0.000699264	0.0288167	0.06	0.042	1	0	Bloc1s1	0	3.15536
0.000775038	0.0591687	0.099	0.076	1	0	Mreg	0	3.11068
0.000848593	0.0575334	0.334	0.295	1	0	Abr	0	3.0713
0.00085327	0.0602187	0.226	0.193	1	0	Mpp1	0	3.06891
0.000889419	0.0429579	0.108	0.083	1	0	Nbr1	0	3.05089
0.000889531	0.0215892	0.979	0.972	1	0	Dusp1	0	3.05084
0.00100277	0.0660705	0.339	0.299	1	0	Retreg1	0	2.9988
0.00100814	0.0386791	0.06	0.042	1	0	Gm19696	0	2.99648
0.00111262	0.0787415	0.411	0.372	1	0	Slc3a2	0	2.95365
0.00117413	0.0601757	0.448	0.4	1	0	Atp6v0b	0	2.93029
0.00124509	0.0594739	0.546	0.505	1	0	Csf2rb	0	2.9048
0.00126081	0.0490331	0.123	0.099	1	0	Smim14	0	2.89935
0.00127322	0.0607801	0.187	0.158	1	0	Usf2	0	2.8951
0.00128057	0.0855526	0.208	0.178	1	0	Dock10	0	2.8926
0.00132965	0.0279258	0.975	0.973	1	0	Nfkbia	0	2.87626
0.00134701	0.0575919	0.121	0.096	1	0	Esyt2	0	2.87063
0.001407	0.0687701	0.199	0.169	1	0	Timm8b	0	2.85171
0.00140735	0.039621	0.114	0.09	1	0	Med7	0	2.8516
0.00142311	0.0782219	0.56	0.526	1	0	Sf3b1	0	2.84676
0.00146726	0.0668335	0.171	0.143	1	0	Impact	0	2.83349
0.00146808	0.0303293	0.066	0.048	1	0	Ccdc88c	0	2.83325
0.00147093	0.0595838	0.376	0.336	1	0	Hectd1	0	2.83241
0.00158089	0.0447554	0.078	0.058	1	0	Pecam1	0	2.8011
0.0016083	0.0516377	0.252	0.217	1	0	Adam17	0	2.79363
0.00161955	0.0717616	0.272	0.237	1	0	Npepps	0	2.79061
0.00162493	0.0580959	0.092	0.071	1	0	Errfi1	0	2.78916
0.0016318	0.0501613	0.146	0.119	1	0	Map4k4	0	2.78733
0.00163984	0.0559578	0.208	0.177	1	0	A930007I19Rik	0	2.7852
0.00164826	0.0770816	0.426	0.393	1	0	Pafah1b1	0	2.78297
0.00165191	0.0685992	0.479	0.441	1	0	Tes	0	2.78201
0.00168943	0.078413	0.307	0.272	1	0	Alcam	0	2.77226
0.00169312	0.0954716	0.785	0.772	1	0	Aldoa	0	2.77131
0.0017334	0.0529568	0.154	0.127	1	0	Gsk3a	0	2.7611
0.00179273	0.0554734	0.318	0.281	1	0	Sde2	0	2.74648
0.00191739	0.0545723	0.156	0.129	1	0	Ash1l	0	2.71729
0.00192596	0.0586486	0.336	0.297	1	0	Jmjd1c	0	2.71535
0.001966	0.0990197	0.43	0.397	1	0	Tomm6	0	2.70642
0.00197813	0.0893782	0.464	0.427	1	0	Pgk1	0	2.70375
0.00202038	0.0170067	0.18	0.149	1	0	Slc38a1	0	2.69457
0.00203619	0.062112	0.594	0.553	1	0	Socs3	0	2.69118
0.00205383	0.047083	0.28	0.243	1	0	Rnf11	0	2.68744
0.00205428	0.0377217	0.085	0.065	1	0	Stxbp5	0	2.68734
0.00208033	0.0457399	0.146	0.12	1	0	Rab9	0	2.68187
0.00209155	0.032922	0.066	0.048	1	0	Hyou1	0	2.67953
0.00217826	0.0828327	0.84	0.844	1	0	Rpl10	0	2.66189
0.00218308	0.0637884	0.562	0.528	1	0	Ube2b	0	2.66093
0.00218982	0.0476704	0.119	0.095	1	0	Esco1	0	2.65959
0.00226007	0.0445316	0.149	0.122	1	0	Elmo1	0	2.64588
0.00227997	0.0535963	0.114	0.091	1	0	Npc1	0	2.64207
0.00243878	0.0505997	0.805	0.76	1	0	Ppp1r15a	0	2.61283
0.00244562	0.0433234	0.281	0.246	1	0	Mknk2	0	2.61161
0.00246182	0.124418	0.833	0.827	1	0	Slpi	0	2.60874
0.00246304	0.0657454	0.191	0.164	1	0	Eapp	0	2.60853
0.00258741	0.0432209	0.105	0.083	1	0	Dtnbp1	0	2.58714
0.00269449	0.0440822	0.315	0.277	1	0	Cyth1	0	2.56952
0.0026955	0.0351654	0.099	0.078	1	0	Tgfbr2	0	2.56936
0.00272068	0.0345954	0.105	0.083	1	0	Arl8b	0	2.56532
0.0027801	0.0788985	0.429	0.394	1	0	Vps4b	0	2.55594
0.00279716	0.0380771	0.115	0.092	1	0	AI839979	0	2.55328
0.00287642	0.0455992	0.134	0.11	1	0	Tpst2	0	2.54115
0.0028802	0.0629509	0.203	0.175	1	0	Sec62	0	2.54058
0.00290159	0.0414111	0.107	0.085	1	0	Hnrnpll	0	2.53736
0.00292169	0.103214	0.368	0.332	1	0	Asprv1	0	2.53437
0.00297183	0.0870934	0.364	0.333	1	0	Traf1	0	2.52698
0.00298878	0.0643226	0.231	0.2	1	0	Polr2a	0	2.52451
0.00309596	0.0321921	0.068	0.051	1	0	Map3k14	0	2.5092
0.00317083	0.0361649	0.106	0.084	1	0	Rps27rt	0	2.49883
0.00319082	0.0514971	0.127	0.104	1	0	Hist1h1c	0	2.4961
0.00323061	0.034125	0.143	0.118	1	0	Ncoa3	0	2.49072
0.00328896	0.0775368	0.459	0.422	1	0	Wsb1	0	2.48294
0.00338779	0.032922	0.098	0.077	1	0	Ric1	0	2.47008
0.00343267	0.0401603	0.975	0.972	1	0	Lilr4b	0	2.46437
0.00343492	0.0658213	0.17	0.144	1	0	Atp6v1c1	0	2.46408
0.00357473	0.0267921	0.07	0.052	1	0	Nfya	0	2.44676
0.0036121	0.0720628	0.395	0.363	1	0	Ndufa7	0	2.44224
0.00378345	0.0952041	0.229	0.2	1	0	1700017B05Rik	0	2.42211
0.00385081	0.0644747	0.212	0.184	1	0	Alkbh5	0	2.41445
0.00391659	0.0731747	0.5	0.464	1	0	Cd24a	0	2.40709
0.00404866	0.0429441	0.121	0.099	1	0	Scarb2	0	2.39269
0.00438401	0.0259119	0.051	0.037	1	0	Rnf113a2	0	2.35813
0.00443084	0.060734	0.058	0.043	1	0	Cldn1	0	2.35351
0.00452469	0.0519106	0.479	0.435	1	0	Tet2	0	2.34441
0.0045289	0.146682	0.08	0.062	1	0	Csta2	0	2.34401
0.00453299	0.0289165	0.057	0.042	1	0	Eepd1	0	2.34361
0.00518482	0.0578431	0.191	0.165	1	0	Cd93	0	2.28527
0.00527565	0.0790985	0.89	0.896	1	0	Arpc3	0	2.27772
0.00535754	0.0618041	0.224	0.195	1	0	Zc3h12a	0	2.27103
0.0055558	0.0369899	0.07	0.053	1	0	Rab3gap2	0	2.25525
0.00565666	0.0401366	0.315	0.278	1	0	Ypel3	0	2.24744
0.00570422	0.00181023	0.82	0.859	1	0	Rps4x	0	2.2438
0.00579377	0.0568798	0.33	0.298	1	0	Hnrnpc	0	2.23704
0.00589859	0.0458397	0.239	0.208	1	0	Napa	0	2.22925
0.00595367	0.0368253	0.392	0.353	1	0	Mirt2	0	2.22521
0.00598396	0.0798087	0.596	0.558	1	0	Efhd2	0	2.22301
0.00601043	0.0381934	0.325	0.291	1	0	Sqstm1	0	2.22109
0.00602227	0.0378835	0.075	0.058	1	0	Cxcr1	0	2.22024
0.00618561	0.072119	0.409	0.376	1	0	Etf1	0	2.20862
0.00621548	0.0173171	0.107	0.086	1	0	Nck1	0	2.20653
0.00623378	0.0477792	0.998	0.998	1	0	Rps9	0	2.20525
0.00671245	0.0224008	0.264	0.231	1	0	Gpr35	0	2.17312
0.00675194	0.0473833	0.149	0.126	1	0	Galnt11	0	2.17057
0.00691431	0.0338115	0.174	0.148	1	0	Ip6k1	0	2.16025
0.00701577	0.0284567	0.06	0.045	1	0	Ap3m1	0	2.15392
0.00735702	0.112811	0.171	0.149	1	0	Hspa1a	0	2.1333
0.00764065	0.0332599	0.073	0.056	1	0	Gnl1	0	2.11687
0.00794293	0.0625177	0.295	0.265	1	0	Hnrnpu	0	2.10002
0.00796485	0.0424476	0.134	0.112	1	0	Amn1	0	2.09882
0.00804689	0.0923983	0.652	0.622	1	0	Zeb2	0	2.09437
0.00830437	0.0569459	0.312	0.284	1	0	Csde1	0	2.08069
0.00840245	0.0410189	0.249	0.22	1	0	Hnrnpf	0	2.07559
0.00846838	0.0158932	0.479	0.436	1	0	Nktr	0	2.0722
0.00876563	0.039255	0.115	0.095	1	0	Tnfsf14	0	2.05722
0.00886836	0.0580995	0.241	0.213	1	0	Tceal9	0	2.05216
0.00892595	0.0303091	0.14	0.117	1	0	Ifi27	0	2.04935
0.00893147	0.0335306	0.443	0.4	1	0	Baz2b	0	2.04908
0.00902429	0.0482657	0.127	0.107	1	0	Ppp2r2d	0	2.04459
0.0092745	0.0310385	0.068	0.052	1	0	Patl1	0	2.03271
0.0093227	0.0618687	0.273	0.247	1	0	Vapa	0	2.03046
0.00964955	0.0380785	0.149	0.127	1	0	Zfp638	0	2.01549
0.00987735	0.033453	0.17	0.145	1	0	Klhl24	0	2.00536
0.00998249	0.036956	0.237	0.209	1	0	Srsf2	0	2.00076
0.0100574	0.0240366	0.063	0.048	1	0	Rhoq	0	1.99751
0.010084	0.0302576	0.054	0.04	1	0	Gm11714	0	1.99637
0.0101303	0.034088	0.103	0.085	1	0	Mapk1	0	1.99438
0.010419	0.0382391	1	0.999	1	0	Tpt1	0	1.98217
0.0104371	0.027307	0.064	0.05	1	0	Lrrc41	0	1.98142
0.0104891	0.0289571	0.099	0.081	1	0	Gm28809	0	1.97926
0.0104904	0.0347115	0.113	0.094	1	0	Eps8	0	1.97921
0.0105465	0.0395025	0.166	0.141	1	0	Dnajb9	0	1.97689
0.0106071	0.0294755	0.173	0.148	1	0	N4bp2	0	1.9744
0.0106104	0.0430198	0.179	0.155	1	0	Wbp2	0	1.97427
0.0106674	0.045763	0.257	0.229	1	0	Rnh1	0	1.97194
0.0106916	0.0311373	0.084	0.067	1	0	Lin7c	0	1.97096
0.0107561	0.0418871	0.234	0.205	1	0	Sik3	0	1.96834
0.0108305	0.0278555	0.121	0.1	1	0	Ptpn23	0	1.96535
0.0108691	0.0570514	0.221	0.196	1	0	Abcg1	0	1.96381
0.0108853	0.0132454	0.08	0.063	1	0	Zfyve26	0	1.96316
0.0109816	0.0482665	0.202	0.176	1	0	Osgin1	0	1.95933
0.0110313	0.0397768	0.079	0.063	1	0	Plekhm1	0	1.95737
0.0111123	0.0608398	0.211	0.188	1	0	Hmox2	0	1.9542
0.0111358	0.0198802	0.96	0.954	1	0	Lilrb4a	0	1.95328
0.011597	0.0327774	0.116	0.096	1	0	Ufsp2	0	1.93565
0.0119929	0.0336443	0.13	0.109	1	0	Phf23	0	1.92108
0.0120784	0.0361954	0.205	0.178	1	0	Pfkl	0	1.91799
0.0122864	0.03325	0.08	0.064	1	0	Egln1	0	1.91058
0.012519	0.044928	0.122	0.102	1	0	Ankrd37	0	1.90243
0.0126061	0.0558992	0.232	0.207	1	0	mt-Nd3	0	1.89942
0.012731	0.0425168	0.174	0.151	1	0	Cklf	0	1.89514
0.0128669	0.0306608	0.123	0.103	1	0	Sptan1	0	1.89053
0.0131119	0.0641808	0.502	0.473	1	0	Fabp5	0	1.88234
0.0133719	0.147449	0.236	0.211	1	0	Gadd45g	0	1.87381
0.0137132	0.0501745	0.106	0.088	1	0	Naa50	0	1.86286
0.0137166	0.0680999	0.695	0.685	1	0	Entpd1	0	1.86275
0.0137254	0.0742486	0.418	0.386	1	0	Clec4n	0	1.86248
0.0138774	0.0207534	0.083	0.066	1	0	4933434E20Rik	0	1.85769
0.0138902	0.0359306	0.096	0.079	1	0	Golga7	0	1.85729
0.0139431	0.0307118	0.185	0.16	1	0	Znrf1	0	1.85564
0.0141163	0.052162	0.352	0.323	1	0	Lrrfip1	0	1.85028
0.0145844	0.0429839	0.208	0.183	1	0	Sgpl1	0	1.83611
0.0146013	0.0301397	0.105	0.087	1	0	Clk3	0	1.83561
0.0153176	0.0608451	0.962	0.957	1	0	Rps13	0	1.81481
0.0153483	0.0234617	0.065	0.051	1	0	Fam114a1	0	1.81394
0.0154536	0.0259966	0.1	0.082	1	0	Cnot7	0	1.81097
0.0159595	0.0278132	0.191	0.168	1	0	Mdm2	0	1.79698
0.0164481	0.0393627	0.34	0.307	1	0	Ppp1r2	0	1.78388
0.0164971	0.0403947	0.308	0.277	1	0	Rbm25	0	1.78259
0.0167192	0.0794835	0.858	0.87	1	0	mt-Cytb	0	1.77678
0.0169923	0.0247265	0.058	0.045	1	0	Gmeb2	0	1.76975
0.0170298	0.0355599	0.131	0.111	1	0	Birc6	0	1.76879
0.0171849	0.0343583	0.058	0.045	1	0	Satb1	0	1.76485
0.0172652	0.116713	0.227	0.204	1	0	Bcl2a1a	0	1.76283
0.0176876	0.0508391	0.217	0.192	1	0	Slc40a1	0	1.75233
0.0179937	0.025506	0.196	0.171	1	0	Chst11	0	1.74488
0.0180063	0.0103901	0.085	0.068	1	0	Fbxo30	0	1.74457
0.0182176	0.0146565	0.896	0.895	1	0	Clec4e	0	1.73951
0.018532	0.0559617	0.322	0.295	1	0	Gna13	0	1.73208
0.0190103	0.0405762	0.106	0.089	1	0	Gm5617	0	1.72101
0.0191211	0.129627	0.495	0.471	1	0	Stfa2l1	0	1.71849
0.0194898	0.0510533	0.559	0.529	1	0	Tax1bp1	0	1.71019
0.0197618	0.05636	0.318	0.29	1	0	Sgms2	0	1.70417
0.0199563	0.0584571	0.13	0.112	1	0	Fkbp1a	0	1.69992
0.0200225	0.0288984	0.111	0.093	1	0	B4galt1	0	1.69848
0.0204353	0.0355345	0.215	0.19	1	0	Rab5a	0	1.68962
0.0204383	0.0453265	0.198	0.175	1	0	Mkrn1	0	1.68956
0.0208259	0.0658157	0.093	0.077	1	0	Il23a	0	1.6814
0.0209676	0.0395365	0.175	0.153	1	0	Dennd1b	0	1.67845
0.0210533	0.0428356	0.806	0.776	1	0	Ccnl1	0	1.67668
0.0211463	0.0301369	0.139	0.119	1	0	Flcn	0	1.67476
0.0213732	0.0341467	0.073	0.059	1	0	Seh1l	0	1.67013
0.0215112	0.0223362	0.08	0.064	1	0	Hist1h2be	0	1.66734
0.0216211	0.0318816	0.306	0.275	1	0	Il10rb	0	1.66512
0.0218183	0.00680914	0.944	0.963	1	0	Rps28	0	1.66118
0.0218281	0.0250512	0.107	0.089	1	0	Sypl	0	1.66098
0.0218307	0.017509	0.178	0.154	1	0	Pds5a	0	1.66093
0.021921	0.0324833	0.162	0.141	1	0	Rragc	0	1.65914
0.0222977	0.0169032	0.069	0.055	1	0	AW549877	0	1.65174
0.0226384	0.0374632	0.413	0.378	1	0	Cpeb2	0	1.64515
0.0228393	0.0370835	0.142	0.123	1	0	Hdlbp	0	1.64132
0.0230184	0.118333	0.774	0.79	1	0	Lgals3	0	1.63792
0.0237679	0.0545437	0.447	0.42	1	0	Rabgef1	0	1.62401
0.0238541	0.0656887	0.967	0.983	1	0	Ifitm2	0	1.62244
0.023909	0.0273474	0.245	0.217	1	0	Tspan13	0	1.62144
0.0241369	0.0300114	0.116	0.098	1	0	Saraf	0	1.61732
0.024705	0.0217943	0.156	0.135	1	0	St8sia4	0	1.60722
0.0247583	0.0451408	0.177	0.155	1	0	Fuca2	0	1.60628
0.0248972	0.0265496	0.089	0.073	1	0	Srebf2	0	1.60385
0.0251042	0.0364924	0.407	0.378	1	0	Bcl2l11	0	1.60025
0.025254	0.0460184	0.146	0.128	1	0	Ptges3	0	1.59767
0.025475	0.0265477	0.11	0.093	1	0	Aim2	0	1.59389
0.0256002	0.017524	0.101	0.084	1	0	Pttg1ip	0	1.59176
0.0257354	0.0271065	0.519	0.488	1	0	Mapkapk2	0	1.58947
0.0258034	0.037653	0.067	0.054	1	0	Irs2	0	1.58832
0.0264009	0.0312748	0.143	0.123	1	0	Gpbp1l1	0	1.57838
0.0266968	0.0246534	0.07	0.056	1	0	Naga	0	1.57354
0.0268212	0.0233617	0.097	0.081	1	0	2810013P06Rik	0	1.57152
0.0269025	0.0332427	0.137	0.118	1	0	Dync1li1	0	1.57021
0.0270945	0.0218096	0.097	0.081	1	0	Prdm2	0	1.56712
0.0272123	0.0216595	0.119	0.101	1	0	Foxn2	0	1.56524
0.0272852	0.0780037	0.317	0.297	1	0	Plbd1	0	1.56407
0.0277337	0.0160483	0.061	0.048	1	0	Phf8	0	1.55699
0.0278761	0.0535385	0.051	0.04	1	0	Mef2c	0	1.55477
0.0279742	0.0225587	0.345	0.313	1	0	1810026B05Rik	0	1.55324
0.0289547	0.0355915	0.137	0.118	1	0	Tmem140	0	1.53828
0.0292512	0.0431082	0.219	0.197	1	0	Zdhhc18	0	1.53386
0.0295639	0.0250341	0.081	0.067	1	0	Rcbtb2	0	1.52924
0.0295667	0.023412	0.102	0.086	1	0	Ankhd1	0	1.5292
0.0298582	0.0404933	0.148	0.129	1	0	Foxp1	0	1.52494
0.0302542	0.0269962	0.104	0.088	1	0	Csnk2a1	0	1.51921
0.0303682	0.0404228	0.161	0.141	1	0	Klhdc4	0	1.51758
0.0304287	0.0360541	0.287	0.261	1	0	Igf1r	0	1.51672
0.0308039	0.0308168	0.15	0.131	1	0	Prpf4b	0	1.51139
0.0309974	0.038722	0.187	0.166	1	0	Snhg8	0	1.50867
0.0310299	0.0720265	0.296	0.27	1	0	Cited2	0	1.50822
0.0312995	0.0712584	0.495	0.467	1	0	Hif1a	0	1.50446
0.0319808	0.0310521	0.182	0.161	1	0	Cebpz	0	1.49511
0.0322444	0.069214	0.931	0.945	1	0	Txn1	0	1.49155
0.0323174	0.00992996	0.06	0.048	1	0	Pgp	0	1.49056
0.0325193	0.0324259	0.254	0.23	1	0	Ythdc1	0	1.48786
0.0326101	0.0584273	0.616	0.596	1	0	Ctsz	0	1.48665
0.0327389	0.0181428	0.202	0.178	1	0	Usp32	0	1.48494
0.0330784	0.0311922	0.159	0.14	1	0	Dnajc8	0	1.48046
0.0330847	0.0384981	0.269	0.245	1	0	Jdp2	0	1.48037
0.0333588	0.0263925	0.109	0.093	1	0	Rnf24	0	1.47679
0.0336799	0.0317271	0.108	0.092	1	0	Tmem251	0	1.47263
0.033838	0.0321404	0.093	0.079	1	0	Nop10	0	1.4706
0.0342774	0.02933	0.124	0.107	1	0	Pcif1	0	1.46499
0.0344813	0.0231685	0.115	0.099	1	0	Swt1	0	1.46242
0.0344965	0.0513289	0.49	0.463	1	0	Riok3	0	1.46223
0.0351747	0.0329747	0.525	0.491	1	0	Rac1	0	1.45377
0.0353011	0.0255771	0.09	0.076	1	0	Runx2	0	1.45221
0.0354291	0.0344467	0.333	0.305	1	0	Arih2	0	1.45064
0.0356131	0.0197802	0.103	0.087	1	0	Mau2	0	1.44839
0.0363748	0.0248919	0.104	0.089	1	0	Mllt10	0	1.4392
0.0366101	0.0264285	0.074	0.061	1	0	Pdk1	0	1.4364
0.0367818	0.0420071	0.184	0.164	1	0	Eif3a	0	1.43437
0.0368351	0.0250376	0.085	0.071	1	0	Map3k2	0	1.43374
0.0373182	0.0366115	0.215	0.193	1	0	Smndc1	0	1.42808
0.037414	0.0321009	0.092	0.078	1	0	Prpf39	0	1.42697
0.0374453	0.0327742	0.452	0.42	1	0	Tnfrsf1b	0	1.4266
0.0376403	0.0494862	0.464	0.439	1	0	Slc2a1	0	1.42435
0.0381211	0.0307434	0.207	0.186	1	0	Bax	0	1.41883
0.0384915	0.0213773	0.065	0.053	1	0	N4bp2l1	0	1.41463
0.0391127	0.0180539	0.061	0.049	1	0	Fam102a	0	1.40768
0.039331	0.0278532	0.077	0.064	1	0	Mbtd1	0	1.40527
0.0404615	0.0539878	0.92	0.924	1	0	Cox8a	0	1.39296
0.0405792	0.0415594	0.198	0.179	1	0	Gns	0	1.3917
0.0406408	0.0371246	0.155	0.137	1	0	Asph	0	1.39104
0.0408431	0.0380282	0.227	0.205	1	0	Sf1	0	1.38888
0.0410386	0.0439237	0.996	0.993	1	0	Rps27a	0	1.38681
0.041241	0.103846	0.188	0.171	1	0	Bcl2a1d	0	1.38467
0.0412556	0.0174133	0.108	0.092	1	0	Atp6v1h	0	1.38452
0.0412617	0.0447874	0.443	0.414	1	0	Eno1	0	1.38445
0.0419156	0.0402913	0.641	0.614	1	0	Il1f9	0	1.37762
0.0419992	0.0357879	0.148	0.131	1	0	Mia2	0	1.37676
0.0424322	0.0456395	0.253	0.232	1	0	Syf2	0	1.3723
0.0429234	0.0222756	0.076	0.063	1	0	Prpf6	0	1.36731
0.0430448	0.0201866	0.063	0.051	1	0	Gys1	0	1.36608
0.0430591	0.0225288	0.07	0.057	1	0	Top2b	0	1.36594
0.0433015	0.0242793	0.176	0.156	1	0	Sar1a	0	1.3635
0.0433702	0.0285354	0.088	0.075	1	0	Ly96	0	1.36281
0.0437052	0.0882278	0.791	0.805	1	0	mt-Nd4	0	1.35947
0.0440155	0.0503668	0.107	0.092	1	0	Gm14636	0	1.35639
0.0443421	0.0129541	0.091	0.076	1	0	4833438C02Rik	0	1.35318
0.0444683	0.025869	0.412	0.38	1	0	Atf4	0	1.35195
0.0455212	0.030441	0.24	0.217	1	0	Ap3s1	0	1.34179
0.0462513	0.0172027	0.096	0.081	1	0	Gfod1	0	1.33488
0.04658	0.0301602	0.153	0.134	1	0	Noct	0	1.3318
0.0470746	0.0316755	0.215	0.195	1	0	Ubap1	0	1.32721
0.047656	0.0300882	0.081	0.068	1	0	Paxbp1	0	1.32188
0.0477168	0.0422089	0.355	0.331	1	0	Psenen	0	1.32133
0.0478075	0.0173274	0.067	0.055	1	0	Scaf8	0	1.3205
0.0479663	0.0325087	0.117	0.102	1	0	Vps35	0	1.31906
0.0480308	0.0140441	0.155	0.136	1	0	Csnk1e	0	1.31848
0.0480683	0.0266045	0.117	0.101	1	0	Oser1	0	1.31814
0.0481431	0.0554274	0.208	0.188	1	0	Spp1	0	1.31747
0.0484131	0.170004	0.833	0.856	1	0	Ccl4	0	1.31504
0.0485677	0.0233564	0.057	0.047	1	0	Fxr2	0	1.31365
0.0486059	0.0264241	0.11	0.095	1	0	Szrd1	0	1.31331
0.0487021	0.0178091	0.071	0.058	1	0	Parp8	0	1.31245
0.0489574	0.0335399	0.099	0.085	1	0	Tecpr1	0	1.31018
0.0498812	0.0384072	0.327	0.303	1	0	Rnasek	0	1.30206
0.0499974	0.0265103	0.058	0.048	1	0	Zzz3	0	1.30105
0.0501236	0.0182645	0.059	0.048	1	0	Zfp787	0	1.29996
0.0512677	0.0216286	0.081	0.069	1	0	Ftl1-ps1	0	1.29016
0.0513239	0.0197266	0.068	0.056	1	0	Zfp654	0	1.28968
0.051371	0.018589	0.082	0.069	1	0	Trappc4	0	1.28928
0.0515621	0.0187906	0.051	0.041	1	0	Chd3	0	1.28767
0.0521784	0.0518154	0.31	0.289	1	0	Ost4	0	1.28251
0.052465	0.0436626	0.71	0.707	1	0	Pfdn5	0	1.28013
0.0528672	0.0184138	0.091	0.077	1	0	Tspan14	0	1.27681
0.0529682	0.015895	0.194	0.173	1	0	Dhx40	0	1.27599
0.0537737	0.0247684	0.089	0.076	1	0	Haus8	0	1.26943
0.0539209	0.00524745	0.953	0.962	1	0	Rps21	0	1.26824
0.0541863	0.0270809	0.094	0.081	1	0	Arcn1	0	1.26611
0.0544092	0.0189149	0.442	0.412	1	0	Chd7	0	1.26433
0.0545467	0.118006	0.977	0.983	1	0	Wfdc17	0	1.26323
0.0551461	0.0278615	0.125	0.109	1	0	Ing3	0	1.25849
0.0551625	0.019259	0.064	0.053	1	0	Armc3	0	1.25836
0.0555349	0.015044	0.069	0.057	1	0	Arrb1	0	1.25543
0.0556892	0.0159168	0.07	0.058	1	0	Prxl2c	0	1.25423
0.0559566	0.0345304	0.249	0.229	1	0	Azin1	0	1.25215
0.0563346	0.0272723	0.429	0.398	1	0	Igfbp6	0	1.24923
0.0565811	0.0304903	0.227	0.206	1	0	Sirpb1b	0	1.24733
0.0567506	0.0170741	0.263	0.24	1	0	Pfkfb3	0	1.24603
0.057019	0.0770414	0.614	0.582	1	0	Isg20	0	1.24398
0.0573013	0.024781	0.281	0.256	1	0	Osbpl9	0	1.24184
0.0575562	0.0390127	0.259	0.239	1	0	Ctsl	0	1.23991
0.0576726	0.0202683	0.097	0.083	1	0	Pip4p1	0	1.23903
0.058923	0.0173602	0.087	0.074	1	0	Huwe1	0	1.22972
0.0598757	0.0139338	0.421	0.389	1	0	Mirt1	0	1.22275
0.0607343	0.0542466	0.272	0.248	1	0	Atg2a	0	1.21657
0.061638	0.0326847	0.197	0.179	1	0	Srp14	0	1.21015
0.0621201	0.0199822	0.092	0.079	1	0	Eps15	0	1.20677
0.0621858	0.0358848	0.145	0.129	1	0	Senp2	0	1.20631
0.0624819	0.0187864	0.071	0.06	1	0	Ahr	0	1.20425
0.0625192	0.0182071	0.075	0.063	1	0	Wipf2	0	1.20399
0.0628561	0.0182423	0.077	0.066	1	0	Frrs1	0	1.20165
0.0632924	0.0160914	0.401	0.376	1	0	Vps37b	0	1.19865
0.0635216	0.0225079	0.363	0.338	1	0	Dusp11	0	1.19708
0.0638033	0.0313498	0.099	0.087	1	0	Cln5	0	1.19516
0.0644306	0.0202972	0.057	0.047	1	0	Rab10os	0	1.19091
0.06447	0.0284185	0.263	0.242	1	0	Zfand3	0	1.19064
0.0645549	0.0295878	0.068	0.056	1	0	Slc26a11	0	1.19007
0.064618	0.0469139	0.316	0.293	1	0	Tra2b	0	1.18965
0.0646246	0.0293096	0.12	0.106	1	0	Ggct	0	1.1896
0.0647908	0.0104041	0.058	0.048	1	0	Mllt6	0	1.18849
0.0648912	0.0295134	0.176	0.159	1	0	Sec11c	0	1.18781
0.0652968	0.0228084	0.088	0.075	1	0	C9orf72	0	1.18511
0.065567	0.0275433	0.127	0.112	1	0	Zfand6	0	1.18331
0.0661989	0.0348851	0.214	0.196	1	0	Casp8	0	1.17915
0.0665234	0.0308914	0.149	0.133	1	0	Cnih4	0	1.17703
0.0670171	0.0208635	0.11	0.096	1	0	Wsb2	0	1.17381
0.067379	0.0241243	0.139	0.124	1	0	Fgfr1op2	0	1.17148
0.0675301	0.0452039	0.598	0.574	1	0	Trib1	0	1.1705
0.0676093	0.00981266	0.188	0.168	1	0	Rasa2	0	1.16999
0.0679888	0.0245903	0.076	0.065	1	0	Vrk1	0	1.16756
0.0680713	0.0417952	0.684	0.665	1	0	Nfe2l2	0	1.16704
0.0681668	0.055865	0.973	0.975	1	0	Rpl27a	0	1.16643
0.0685273	0.0345369	0.137	0.122	1	0	Rest	0	1.16414
0.0693838	0.0340265	0.274	0.252	1	0	mt-Atp8	0	1.15874
0.0693841	0.0326935	0.177	0.159	1	0	Fam104a	0	1.15874
0.0696549	0.026502	0.132	0.117	1	0	Psd4	0	1.15705
0.0702553	0.0135265	0.061	0.051	1	0	Zfp652	0	1.15332
0.0715391	0.0179298	0.167	0.15	1	0	Ifit1bl2	0	1.14546
0.071561	0.021223	0.223	0.202	1	0	Cd37	0	1.14532
0.0725598	0.023929	0.067	0.056	1	0	Brd8	0	1.1393
0.072785	0.0303124	0.184	0.167	1	0	Anxa11	0	1.13796
0.0729527	0.0289958	0.277	0.257	1	0	Ssu72	0	1.13696
0.0731895	0.0216546	0.052	0.043	1	0	CAAA01118383.1	0	1.13555
0.0734872	0.0134521	0.073	0.061	1	0	Elmsan1	0	1.13379
0.0758137	0.0190222	0.156	0.138	1	0	Fkbp15	0	1.12025
0.0761481	0.0319333	0.135	0.12	1	0	Uvrag	0	1.11834
0.0762335	0.0307443	0.245	0.225	1	0	Gnai3	0	1.11785
0.0762592	0.00547525	0.163	0.145	1	0	1700019L13Rik	0	1.11771
0.0764267	0.0251999	0.121	0.106	1	0	Dyrk1a	0	1.11675
0.0767956	0.0487888	0.131	0.117	1	0	Plekhf2	0	1.11466
0.0768703	0.0189668	0.263	0.241	1	0	Cpne2	0	1.11424
0.0770204	0.022701	0.089	0.077	1	0	U2af1	0	1.11339
0.0772465	0.0283394	0.094	0.082	1	0	Plpbp	0	1.11212
0.0773612	0.00603937	0.086	0.073	1	0	Snapc1	0	1.11148
0.0774403	0.0124978	0.052	0.043	1	0	Ss18	0	1.11103
0.0775782	0.0145165	0.062	0.051	1	0	Eny2	0	1.11026
0.0777751	0.0427262	0.224	0.205	1	0	Slc20a1	0	1.10916
0.0778917	0.0398651	0.294	0.273	1	0	Per1	0	1.10851
0.0783839	0.0222621	0.063	0.053	1	0	Clcn3	0	1.10577
0.0787231	0.014207	0.195	0.175	1	0	Paip2	0	1.1039
0.0788482	0.0341302	0.271	0.252	1	0	Prkar1a	0	1.10321
0.078854	0.0018904	0.71	0.759	1	0	Psap	0	1.10318
0.0790821	0.0132558	0.051	0.042	1	0	Ramp1	0	1.10192
0.079989	0.0141283	0.052	0.043	1	0	Tasor	0	1.09697
0.0805727	0.0248244	0.133	0.119	1	0	Sars	0	1.09381
0.0813142	0.0161314	0.225	0.206	1	0	Pum2	0	1.08983
0.0823115	0.0105605	0.082	0.07	1	0	Myo1d	0	1.08454
0.0824363	0.0180196	0.071	0.06	1	0	Smim11	0	1.08388
0.0824947	0.0369221	0.124	0.111	1	0	Pcyt1a	0	1.08357
0.0838137	0.0204589	0.067	0.057	1	0	Angel2	0	1.07668
0.0843167	0.0233274	0.167	0.151	1	0	Sntb2	0	1.07409
0.0851419	0.0184172	0.066	0.056	1	0	Med30	0	1.06986
0.0863132	0.0678015	0.952	0.963	1	0	Gapdh	0	1.06392
0.0870146	0.0203892	0.076	0.065	1	0	Tgfbr1	0	1.06041
0.0873034	0.00824932	0.097	0.084	1	0	Vps13d	0	1.05897
0.0876289	0.0196042	0.059	0.05	1	0	Ostm1	0	1.05735
0.087886	0.0135129	0.074	0.063	1	0	Vezf1	0	1.05608
0.0879473	0.0289479	0.111	0.098	1	0	Rell1	0	1.05578
0.0883579	0.0588706	0.991	0.994	1	0	Il1b	0	1.05375
0.0886487	0.0506101	0.374	0.353	1	0	Gm13822	0	1.05233
0.088676	0.0281461	0.63	0.616	1	0	Son	0	1.05219
0.0890407	0.012838	0.09	0.077	1	0	Crtc3	0	1.05041
0.08941	0.0212534	0.11	0.097	1	0	Fam76a	0	1.04861
0.0897145	0.00896685	0.067	0.056	1	0	Micu1	0	1.04714
0.0906785	0.0162632	0.082	0.07	1	0	Oip5os1	0	1.0425
0.0907057	0.0307037	0.113	0.1	1	0	Dpm1	0	1.04237
0.0911879	0.015779	0.061	0.051	1	0	Btaf1	0	1.04006
0.0911981	0.0122272	0.07	0.06	1	0	Gmfb	0	1.04001
0.0919161	0.0263879	0.133	0.119	1	0	Hmgcl	0	1.03661
0.0923666	0.0180224	0.084	0.072	1	0	Uqcrfs1	0	1.03449
0.0925098	0.0464133	0.288	0.27	1	0	Atp6v0d1	0	1.03381
0.0926031	0.0168118	0.132	0.118	1	0	1810013L24Rik	0	1.03337
0.0927037	0.0429401	0.556	0.55	1	0	Uba52	0	1.0329
0.0940211	0.019561	0.074	0.063	1	0	Vps37a	0	1.02677
0.0944293	0.0144274	0.06	0.05	1	0	Tmco6	0	1.02489
0.0946398	0.0178807	0.218	0.198	1	0	Gm5150	0	1.02393
0.0946632	0.0173056	0.08	0.069	1	0	Psen1	0	1.02382
0.0949629	0.0167828	0.064	0.054	1	0	Mroh1	0	1.02245
0.0958558	0.00952607	0.06	0.05	1	0	Cbx4	0	1.01838
0.0962768	0.018657	0.052	0.044	1	0	Dmxl1	0	1.01648
0.0965988	0.0203893	0.06	0.05	1	0	D930030I03Rik	0	1.01503
0.0967928	0.0178234	0.229	0.21	1	0	Nr3c1	0	1.01416
0.0971231	0.029675	0.138	0.124	1	0	Rheb	0	1.01268
0.0975174	0.0197457	0.084	0.072	1	0	Prkx	0	1.01092
0.0980775	0.0108672	0.064	0.054	1	0	Chtop	0	1.00843
0.0982839	0.00556745	0.115	0.101	1	0	B3gnt2	0	1.00752
0.0988409	0.0254688	0.066	0.056	1	0	Cdc27	0	1.00506
0.0992394	0.0237507	0.127	0.114	1	0	Eif4h	0	1.00332
0.0992729	0.0322167	0.284	0.264	1	0	Tlr4	0	1.00317
0.0999522	0.0157438	0.061	0.051	1	0	Txnl4a	0	1.00021
0.100376	0.018024	0.111	0.098	1	0	Rassf1	0	0.99837
0.100877	0.0130907	0.061	0.052	1	0	Psmc5	0	0.996208
0.101085	0.0206979	0.063	0.054	1	0	Magt1	0	0.995314
0.101248	0.0152187	0.079	0.068	1	0	Ilkap	0	0.994613
0.101681	0.035443	0.574	0.553	1	0	Myl12b	0	0.992761
0.101763	0.0137273	0.218	0.2	1	0	Itgb1	0	0.99241
0.10207	0.0288259	0.372	0.353	1	0	Gcnt2	0	0.991101
0.103925	0.101356	0.174	0.161	1	0	Gm26917	0	0.98328
0.104935	0.0211412	0.058	0.049	1	0	Rbm6	0	0.97908
0.105721	0.0239488	0.183	0.167	1	0	Elf1	0	0.975839
0.10622	0.0242997	0.108	0.096	1	0	Papola	0	0.973794
0.106352	0.0181363	0.117	0.105	1	0	Eif3j1	0	0.973256
0.106426	0.0221526	0.314	0.293	1	0	Ncor1	0	0.972951
0.106843	0.0216516	0.201	0.183	1	0	Ctnnb1	0	0.971253
0.107448	0.0197774	0.2	0.183	1	0	Arhgap31	0	0.968802
0.107602	0.0172639	0.076	0.066	1	0	Itgb1bp1	0	0.968179
0.108326	0.0222812	0.164	0.149	1	0	Crebbp	0	0.965266
0.108532	0.00773624	0.07	0.06	1	0	Krit1	0	0.964443
0.109997	0.0246999	0.208	0.19	1	0	Wwp2	0	0.958618
0.1106	0.00621986	0.124	0.11	1	0	Tor1aip2	0	0.956244
0.111121	0.0136433	0.081	0.07	1	0	Sdhd	0	0.954202
0.111203	0.0195711	0.194	0.177	1	0	Tctex1d2	0	0.953884
0.111362	0.0179765	0.076	0.066	1	0	Ldlrap1	0	0.953265
0.112331	0.0253621	0.073	0.063	1	0	Pgm2	0	0.9495
0.112666	0.0181963	0.084	0.074	1	0	Plekhj1	0	0.948206
0.113969	0.0241406	0.286	0.267	1	0	Arpp19	0	0.943212
0.114003	0.0133615	0.07	0.06	1	0	Mrps28	0	0.943082
0.115487	0.0337881	0.257	0.241	1	0	Prrc2c	0	0.937466
0.116058	0.0158876	0.234	0.216	1	0	Sesn2	0	0.935324
0.116452	0.0270591	0.265	0.247	1	0	Brk1	0	0.933851
0.1168	0.0249934	0.105	0.094	1	0	2310010J17Rik	0	0.932556
0.116811	0.0404949	0.334	0.311	1	0	Map3k8	0	0.932518
0.117201	0.0144618	0.08	0.069	1	0	Casc3	0	0.931067
0.117856	0.0131309	0.173	0.157	1	0	Lrrc8d	0	0.92865
0.117888	0.0196042	0.078	0.068	1	0	Gde1	0	0.928529
0.119066	0.0121823	0.079	0.068	1	0	Lekr1	0	0.924212
0.119356	0.0242192	0.086	0.076	1	0	Plekhm3	0	0.923157
0.119554	0.0129566	0.994	0.993	1	0	Rpl37a	0	0.922435
0.119787	0.0575762	0.984	0.985	1	0	Rps16	0	0.921591
0.120051	0.0219724	0.171	0.156	1	0	Col4a3bp	0	0.920635
0.12091	0.0119146	0.075	0.065	1	0	Rnf146	0	0.917536
0.12105	0.0246449	0.089	0.078	1	0	Ilf3	0	0.917035
0.121647	0.0189596	0.277	0.259	1	0	Irf2bp2	0	0.914898
0.122648	0.00752017	0.109	0.097	1	0	Adgrg3	0	0.91134
0.12449	0.0316857	0.179	0.165	1	0	Hsd11b1	0	0.904865
0.12521	0.0123594	0.097	0.085	1	0	Ndfip2	0	0.90236
0.125498	0.0102537	0.258	0.236	1	0	Arid4b	0	0.901365
0.126207	0.022696	0.164	0.149	1	0	Gm9733	0	0.898916
0.127074	0.0240116	0.15	0.136	1	0	Fgd3	0	0.895942
0.127186	0.0116765	0.065	0.056	1	0	Pip4k2c	0	0.895561
0.127345	0.0573696	0.946	0.951	1	0	Ubc	0	0.89502
0.127452	0.0130187	0.051	0.043	1	0	Ppwd1	0	0.894654
0.127746	0.0268797	0.272	0.253	1	0	Zfp106	0	0.893653
0.12839	0.0155378	0.153	0.139	1	0	Med13	0	0.89147
0.129239	0.0163136	0.112	0.1	1	0	Setd2	0	0.888607
0.129872	0.0292477	0.192	0.178	1	0	Cpeb4	0	0.886484
0.129893	0.0301867	0.118	0.106	1	0	Rbbp6	0	0.886414
0.130777	0.0101606	0.07	0.06	1	0	Uso1	0	0.883467
0.130898	0.0164434	0.113	0.101	1	0	Uhrf1bp1l	0	0.883067
0.131653	0.0153773	0.06	0.051	1	0	Stxbp3	0	0.88057
0.132653	0.0156863	0.173	0.158	1	0	Tmem38b	0	0.877284
0.133337	0.022577	0.418	0.395	1	0	Kmt2e	0	0.875049
0.133517	0.0139383	0.081	0.071	1	0	Lfng	0	0.874463
0.134537	0.025455	0.084	0.074	1	0	Acsl1	0	0.871158
0.135441	0.0223193	0.098	0.087	1	0	Gba	0	0.868249
0.13665	0.013721	0.062	0.053	1	0	Agpat5	0	0.864391
0.136684	0.0180142	0.143	0.13	1	0	Glyr1	0	0.864282
0.136856	0.0209049	0.078	0.068	1	0	Snhg3	0	0.863737
0.136924	0.0411984	0.639	0.638	1	0	Rbm39	0	0.863519
0.137119	0.0164048	0.097	0.086	1	0	Fam174a	0	0.862901
0.137193	0.0346575	0.281	0.261	1	0	Malt1	0	0.862667
0.137555	0.011568	0.052	0.044	1	0	Trp53bp2	0	0.861524
0.138686	0.00744825	0.07	0.061	1	0	Slco3a1	0	0.857966
0.139109	0.0169016	0.083	0.073	1	0	Vamp2	0	0.856644
0.139978	0.0175063	0.07	0.061	1	0	R3hdm1	0	0.853941
0.14058	0.0244804	0.192	0.177	1	0	Denr	0	0.852077
0.140891	0.0368928	0.377	0.355	1	0	Gpcpd1	0	0.851117
0.14161	0.0385963	0.99	0.994	1	0	S100a11	0	0.848907
0.141913	0.0217354	0.101	0.09	1	0	Snrk	0	0.847977
0.142333	0.0183326	0.312	0.291	1	0	Luc7l2	0	0.846695
0.142556	0.0181369	0.068	0.059	1	0	Gse1	0	0.846014
0.142709	0.0264499	0.213	0.198	1	0	Dph3	0	0.845549
0.144347	0.0108714	0.056	0.047	1	0	Spin1	0	0.840594
0.145819	0.0110387	0.112	0.1	1	0	Gm12840	0	0.836185
0.147428	0.0215668	0.067	0.058	1	0	Aph1c	0	0.83142
0.148189	0.013822	0.12	0.108	1	0	Pold4	0	0.829184
0.148409	0.0091641	0.209	0.192	1	0	Ppp1cb	0	0.82854
0.149057	0.0220743	0.126	0.114	1	0	Senp6	0	0.826649
0.149399	0.0145709	0.159	0.145	1	0	Ubn1	0	0.825653
0.149412	0.00727902	0.097	0.085	1	0	Birc2	0	0.825614
0.150018	0.0121516	0.08	0.071	1	0	Vbp1	0	0.823856
0.150276	0.0382864	0.489	0.469	1	0	Diaph1	0	0.823111
0.150431	0.0147445	0.063	0.054	1	0	Traf6	0	0.822662
0.150508	0.0402891	0.425	0.412	1	0	Atp6v1f	0	0.82244
0.151076	0.0118188	0.137	0.125	1	0	Bmp2k	0	0.820804
0.152096	0.0125185	0.106	0.095	1	0	Vamp4	0	0.817882
0.153369	0.00397916	0.125	0.113	1	0	Glipr1	0	0.814263
0.153724	0.0196729	0.124	0.112	1	0	1600010M07Rik	0	0.813258
0.154565	0.0216839	0.103	0.092	1	0	Rnf19a	0	0.810888
0.155243	0.00593669	0.072	0.063	1	0	Celf1	0	0.808989
0.157555	0.0127173	0.088	0.078	1	0	Lcor	0	0.802567
0.158895	0.014468	0.282	0.265	1	0	Fam32a	0	0.798888
0.159897	0.0370969	0.196	0.183	1	0	Srsf7	0	0.796159
0.1605	0.0139281	0.139	0.127	1	0	Gab2	0	0.794525
0.160936	0.0210604	0.125	0.114	1	0	Fxr1	0	0.793346
0.161313	0.0119997	0.088	0.078	1	0	Srsf1	0	0.79233
0.161371	0.0237157	0.081	0.072	1	0	Herpud1	0	0.792174
0.161742	0.0362953	0.258	0.243	1	0	Rel	0	0.791178
0.162761	0.0227967	0.527	0.506	1	0	Srsf5	0	0.788449
0.16325	0.0213868	0.161	0.148	1	0	Chmp5	0	0.787147
0.164131	0.0122378	0.05	0.042	1	0	Smurf2	0	0.78481
0.164372	0.0130005	0.052	0.045	1	0	Pgm1	0	0.784173
0.164984	0.0112197	0.129	0.117	1	0	4930581F22Rik	0	0.782558
0.165997	0.0226023	0.169	0.157	1	0	Ppp4r3b	0	0.779901
0.166174	0.0109753	0.064	0.056	1	0	Znrf2	0	0.779437
0.166268	0.018337	0.243	0.227	1	0	Rab31	0	0.77919
0.167102	0.0426493	0.857	0.871	1	0	Atp5l	0	0.77702
0.169362	0.0112193	0.069	0.06	1	0	Usp12	0	0.771183
0.16994	0.00403916	0.051	0.044	1	0	Dach1	0	0.769703
0.17008	0.0222128	0.232	0.216	1	0	Map2k3	0	0.769347
0.17029	0.0169697	0.218	0.202	1	0	Hbp1	0	0.768811
0.170436	0.0124988	0.137	0.124	1	0	Nxf1	0	0.768438
0.171828	0.0146097	0.212	0.197	1	0	Ppp1r11	0	0.764906
0.172884	0.0174769	0.088	0.079	1	0	Lamtor3	0	0.762246
0.173502	0.0114328	0.058	0.05	1	0	Smc6	0	0.760695
0.173979	0.0492299	0.47	0.459	1	0	H2afj	0	0.759503
0.174008	0.0195695	0.168	0.155	1	0	BC031181	0	0.75943
0.175045	0.0119661	0.05	0.043	1	0	1500015A07Rik	0	0.75685
0.175097	0.0163559	0.112	0.101	1	0	Trpc4ap	0	0.756721
0.175273	0.0177253	0.107	0.096	1	0	Med31	0	0.756285
0.178072	0.00888917	0.086	0.077	1	0	Pdpk1	0	0.749405
0.178553	0.0121579	0.187	0.172	1	0	Cish	0	0.748233
0.178621	0.0125407	0.074	0.065	1	0	Jmjd6	0	0.748067
0.179201	0.0152103	0.352	0.333	1	0	Eif4g2	0	0.74666
0.180091	0.00755404	0.108	0.097	1	0	Inpp5a	0	0.744508
0.180705	0.0152605	0.265	0.248	1	0	Inpp5d	0	0.74303
0.18157	0.00702261	0.176	0.161	1	0	Rbm7	0	0.740956
0.18165	0.0152395	0.269	0.252	1	0	Jaml	0	0.740763
0.182485	0.0239422	0.123	0.113	1	0	Dnaja2	0	0.738772
0.183559	0.0171711	0.25	0.234	1	0	Antxr2	0	0.736225
0.183811	0.011785	0.062	0.054	1	0	Ube3a	0	0.735629
0.185326	0.026471	0.142	0.132	1	0	Amdhd2	0	0.732064
0.185809	0.00181344	0.86	0.881	1	0	Rps5	0	0.730932
0.187272	0.0199361	0.061	0.053	1	0	Gm50394	0	0.727527
0.187408	0.0281021	0.174	0.162	1	0	Mafk	0	0.727211
0.188784	0.0275931	0.209	0.196	1	0	Ube2i	0	0.724035
0.188848	0.000187084	0.319	0.3	1	0	Arid5b	0	0.723887
0.189217	0.0208505	0.313	0.295	1	0	Dnajb6	0	0.723039
0.189507	0.027518	0.66	0.643	1	0	Osm	0	0.722375
0.190396	0.019214	0.124	0.113	1	0	Smap1	0	0.720341
0.191327	0.0204315	0.056	0.048	1	0	Ctdp1	0	0.718224
0.191728	0.0149891	0.161	0.149	1	0	Chic2	0	0.717315
0.193575	0.0155265	0.089	0.08	1	0	Matr3	0	0.713151
0.193796	0.0133805	0.066	0.058	1	0	Cacul1	0	0.712654
0.194164	0.0142846	0.229	0.214	1	0	Stat6	0	0.711832
0.195267	0.0209243	0.096	0.086	1	0	Cul1	0	0.709371
0.195314	0.0158307	0.146	0.135	1	0	Mien1	0	0.709266
0.195423	0.017718	0.057	0.05	1	0	Ubr2	0	0.709025
0.195499	0.00650957	0.139	0.126	1	0	Cep350	0	0.708856
0.196361	0.00966773	0.185	0.171	1	0	Pcf11	0	0.706944
0.196679	0.00922168	0.05	0.043	1	0	Uchl5	0	0.706243
0.198535	0.0199039	0.099	0.09	1	0	Syap1	0	0.702162
0.198813	0.0127064	0.059	0.052	1	0	Fam193a	0	0.701555
0.198909	0.00781167	0.06	0.053	1	0	Vps11	0	0.701345
0.199927	0.00932874	0.069	0.061	1	0	Fip1l1	0	0.699129
0.200357	0.0332042	0.969	0.968	1	0	Rps10	0	0.698195
0.201544	0.0116097	0.073	0.065	1	0	Eml4	0	0.69563
0.201883	0.00752017	0.057	0.05	1	0	Gm16174	0	0.694901
0.202675	0.00759357	0.055	0.048	1	0	Ngly1	0	0.6932
0.202733	0.00953324	0.122	0.111	1	0	Rasa3	0	0.693076
0.203455	0.0160373	0.059	0.052	1	0	Zfp871	0	0.691532
0.203521	0.00290208	0.087	0.078	1	0	Cmas	0	0.691391
0.20371	0.00764321	0.195	0.18	1	0	Ube2n	0	0.690988
0.20396	0.00829202	0.088	0.079	1	0	Fam168b	0	0.690454
0.204413	0.00981245	0.051	0.044	1	0	Eif2s3x	0	0.689491
0.205288	0.00667695	0.342	0.322	1	0	Nrros	0	0.687636
0.205378	0.0092097	0.067	0.059	1	0	Phactr2	0	0.687447
0.205507	0.00139518	0.123	0.111	1	0	Tgm1	0	0.687174
0.20566	0.00781263	0.061	0.053	1	0	Rab35	0	0.68685
0.205729	0.016839	0.14	0.129	1	0	Ap2b1	0	0.686704
0.207849	0.0111996	0.211	0.196	1	0	Arl5b	0	0.682252
0.210293	0.014604	0.056	0.049	1	0	Lemd2	0	0.677174
0.212543	0.0140241	0.132	0.121	1	0	Herc4	0	0.672552
0.212711	0.00415378	0.354	0.332	1	0	Capza1	0	0.672209
0.2134	0.0156893	0.08	0.072	1	0	Zswim6	0	0.670805
0.213501	0.00815869	0.117	0.107	1	0	Mxi1	0	0.6706
0.214422	0.0105139	0.147	0.135	1	0	Bzw1	0	0.66873
0.214871	0.0187188	0.107	0.097	1	0	Trpm7	0	0.667823
0.215007	0.0051741	0.102	0.092	1	0	Cpsf7	0	0.667547
0.215455	0.0183515	0.625	0.607	1	0	Tgoln1	0	0.666643
0.217902	0.0154238	0.091	0.082	1	0	Sav1	0	0.661739
0.218403	0.0158365	0.08	0.071	1	0	Ino80d	0	0.660741
0.21927	0.0122606	0.102	0.093	1	0	Acsl4	0	0.659021
0.21985	0.0276218	0.236	0.223	1	0	Ndfip1	0	0.657874
0.219886	0.00961005	0.05	0.043	1	0	Snhg15	0	0.657802
0.220224	0.0132454	0.084	0.076	1	0	Gm11808	0	0.657136
0.220594	0.0206791	0.124	0.114	1	0	Thoc2	0	0.656407
0.221896	0.00714951	0.114	0.104	1	0	Rock2	0	0.653851
0.222721	0.0306631	0.372	0.354	1	0	Stx11	0	0.652238
0.222968	0.0372783	0.18	0.17	1	0	4930523C07Rik	0	0.651758
0.225265	0.00661253	0.093	0.084	1	0	Supt20	0	0.647306
0.225608	0.00656759	0.051	0.044	1	0	Rmnd5b	0	0.646645
0.225645	0.0115829	0.067	0.059	1	0	Dot1l	0	0.646574
0.225713	0.00136795	0.054	0.048	1	0	Dcun1d1	0	0.646443
0.226625	0.0218755	0.224	0.212	1	0	Rab6a	0	0.644692
0.227867	0.00376377	0.061	0.054	1	0	Bmt2	0	0.642319
0.22789	0.00350245	0.115	0.105	1	0	Phip	0	0.642275
0.228072	0.0324162	0.473	0.455	1	0	D8Ertd738e	0	0.641929
0.22932	0.0103503	0.892	0.909	1	0	Rps3a1	0	0.639558
0.230853	0.0121924	0.095	0.086	1	0	Lncpint	0	0.636665
0.232596	0.0103348	0.056	0.05	1	0	Ezh1	0	0.633398
0.233005	0.0162752	0.186	0.174	1	0	Rb1cc1	0	0.632634
0.234912	0.0189796	0.242	0.229	1	0	Ifnar2	0	0.629095
0.235291	0.00795597	0.122	0.112	1	0	Foxo3	0	0.628394
0.235325	0.0157602	0.063	0.056	1	0	Gm16556	0	0.628332
0.235514	0.00462983	0.099	0.09	1	0	Optn	0	0.627982
0.235726	0.00698068	0.059	0.052	1	0	Usp36	0	0.627592
0.236073	0.0171968	0.117	0.108	1	0	Vamp3	0	0.626954
0.236116	0.0102043	0.054	0.048	1	0	Nfatc3	0	0.626874
0.236788	0.0197122	0.133	0.123	1	0	Cul3	0	0.625639
0.236909	0.0231418	0.137	0.127	1	0	Prkd3	0	0.625418
0.236967	0.0187474	0.098	0.089	1	0	Ddi2	0	0.625313
0.238461	0.0088298	0.062	0.055	1	0	Chmp1b	0	0.622583
0.239422	0.0117364	0.116	0.107	1	0	Yme1l1	0	0.620837
0.239532	0.000331843	0.065	0.058	1	0	Slc25a33	0	0.620636
0.23974	0.0122616	0.081	0.073	1	0	Yipf4	0	0.620259
0.242197	0.0371102	0.826	0.834	1	0	Btg2	0	0.615832
0.243977	0.00121253	0.082	0.09	1	0	Sfr1	0	0.612652
0.244372	0.0495943	0.987	0.981	1	0	Rpl23	0	0.611949
0.245698	0.000762178	0.121	0.111	1	0	Chd1	0	0.609599
0.246557	0.0138498	0.061	0.054	1	0	Sp4	0	0.608082
0.246781	0.0333152	0.308	0.292	1	0	Lamp1	0	0.607688
0.247	0.0280189	0.077	0.07	1	0	Zfand2a	0	0.607303
0.248097	0.000413058	0.178	0.165	1	0	Cnppd1	0	0.605378
0.248496	0.0149561	0.1	0.092	1	0	AI413582	0	0.60468
0.249039	0.00997558	0.068	0.06	1	0	Gnpda1	0	0.603733
0.250958	0.0223068	0.096	0.088	1	0	Eif4e2	0	0.600398
0.251768	0.0112314	0.062	0.055	1	0	Lsm10	0	0.599
0.251804	0.00924177	0.063	0.056	1	0	Rbmx	0	0.598938
0.253519	0.010806	0.07	0.063	1	0	Ppp2r2a	0	0.595989
0.254041	0.0080724	0.052	0.045	1	0	Wdtc1	0	0.595096
0.255086	0.0256939	0.114	0.106	1	0	Atf1	0	0.593313
0.255409	0.00792485	0.053	0.047	1	0	Irf3	0	0.592765
0.257962	0.0141242	0.1	0.092	1	0	Mia3	0	0.588445
0.258244	0.00593315	0.085	0.077	1	0	Mkln1	0	0.587969
0.25832	0.0106507	0.06	0.054	1	0	Setd1b	0	0.587842
0.259044	0.0221237	0.125	0.116	1	0	Usp34	0	0.586626
0.260261	0.00343048	0.234	0.22	1	0	Mier1	0	0.584591
0.260387	0.010759	0.062	0.055	1	0	Gemin7	0	0.584381
0.260488	0.00929334	0.05	0.044	1	0	Herpud2	0	0.584211
0.261766	0.0165127	0.205	0.193	1	0	Trpv2	0	0.582087
0.262899	0.0206295	0.102	0.094	1	0	Zfp706	0	0.580211
0.262984	0.0118617	0.225	0.212	1	0	Itsn2	0	0.580071
0.263704	0.00895368	0.145	0.134	1	0	Zswim4	0	0.578883
0.264307	0.0366975	0.227	0.217	1	0	Mapk6	0	0.577892
0.266288	0.014756	0.056	0.05	1	0	Snrnp200	0	0.574649
0.268832	0.00111156	0.131	0.12	1	0	Hip1	0	0.570519
0.268912	0.0106081	0.092	0.084	1	0	Cdc5l	0	0.57039
0.269495	0.00502447	0.078	0.07	1	0	Tnrc6c	0	0.569449
0.269567	0.014678	0.061	0.055	1	0	Sec24a	0	0.569333
0.270593	0.00839427	0.191	0.178	1	0	Hlx	0	0.567683
0.271584	0.0180254	0.134	0.125	1	0	Taf1d	0	0.566096
0.27176	0.0299557	0.357	0.349	1	0	Hk2	0	0.565815
0.271876	0.00693955	0.266	0.252	1	0	Rab11a	0	0.56563
0.272856	0.00690598	0.067	0.06	1	0	Kpna1	0	0.564066
0.273118	0.0352389	0.146	0.138	1	0	Mpc1	0	0.563649
0.274095	0.012925	0.089	0.082	1	0	Kdm1a	0	0.562099
0.274104	0.00960492	0.082	0.075	1	0	Elk4	0	0.562085
0.274522	0.00944963	0.077	0.07	1	0	Sbds	0	0.561422
0.27459	0.0150992	0.058	0.052	1	0	Rbm33	0	0.561315
0.274684	0.00270316	0.136	0.125	1	0	Derl1	0	0.561167
0.275659	0.0118264	0.109	0.1	1	0	Txnl1	0	0.559627
0.278357	0.0117302	0.152	0.141	1	0	Tut4	0	0.555397
0.278949	0.0094812	0.061	0.054	1	0	Abcc1	0	0.554475
0.279163	0.0144479	0.065	0.059	1	0	Elavl1	0	0.554141
0.280804	0.00892309	0.123	0.113	1	0	Nsd1	0	0.551597
0.280985	0.00964516	0.257	0.244	1	0	Rab2a	0	0.551317
0.281752	0.00471291	0.062	0.056	1	0	Vrk3	0	0.550133
0.282067	0.0518629	0.784	0.792	1	0	Ctsb	0	0.549647
0.285933	0.0227588	0.089	0.082	1	0	Dgkz	0	0.543736
0.286065	0.00696998	0.054	0.048	1	0	Setx	0	0.543535
0.286549	0.00692534	0.092	0.084	1	0	Ddx50	0	0.542801
0.289555	0.0218981	0.252	0.239	1	0	Cks2	0	0.53827
0.291234	0.0116573	0.24	0.226	1	0	Sin3b	0	0.535758
0.291953	0.00892079	0.157	0.146	1	0	Washc2	0	0.534687
0.292718	0.000920331	0.09	0.082	1	0	Hivep1	0	0.53355
0.292954	0.0132949	0.566	0.598	1	0	mt-Nd1	0	0.533201
0.29492	0.00323128	0.188	0.176	1	0	Spty2d1	0	0.530296
0.297257	0.0065638	0.161	0.151	1	0	Ythdf3	0	0.526869
0.297599	0.00941815	0.074	0.067	1	0	Avl9	0	0.526369
0.298325	0.0274608	0.147	0.139	1	0	Ggnbp2	0	0.52531
0.299001	0.0101465	0.179	0.168	1	0	Polr1d	0	0.524328
0.299166	0.0139773	0.211	0.2	1	0	Ndufa6	0	0.524088
0.299211	0.0166688	0.996	0.994	1	0	Rpl37	0	0.524023
0.299375	0.0123439	0.069	0.063	1	0	Nup153	0	0.523785
0.300389	0.0806915	0.203	0.22	1	0	H2-Aa	0	0.522316
0.30046	0.0157071	0.075	0.069	1	0	Nap1l4	0	0.522214
0.300857	0.00830617	0.2	0.188	1	0	Brd4	0	0.52164
0.301632	0.0190419	0.137	0.128	1	0	Ugp2	0	0.520522
0.301799	0.0174483	0.239	0.228	1	0	Rtn4	0	0.520282
0.304097	0.00147826	0.066	0.059	1	0	Rap2a	0	0.516988
0.304151	0.0153748	0.264	0.253	1	0	Atf7ip	0	0.51691
0.304297	0.0183111	0.107	0.099	1	0	Eif4e	0	0.516702
0.306343	0.00860715	0.209	0.198	1	0	Hnrnpa0	0	0.513792
0.307097	0.043676	0.511	0.507	1	0	Gas5	0	0.512725
0.307449	0.00461718	0.054	0.049	1	0	Nfx1	0	0.512227
0.308191	0.00572484	0.055	0.05	1	0	Zfp800	0	0.511181
0.309961	0.00878422	0.292	0.28	1	0	Ccnl2	0	0.508693
0.310345	0.00930861	0.146	0.136	1	0	Stk11	0	0.508155
0.311191	0.00575411	0.074	0.067	1	0	Sc5d	0	0.506973
0.311228	0.00433471	0.151	0.141	1	0	Zmiz1	0	0.506921
0.311818	0.00503373	0.07	0.064	1	0	Rbm27	0	0.506099
0.313678	0.00668327	0.062	0.056	1	0	Add3	0	0.503517
0.314215	0.00755696	0.051	0.046	1	0	Gabpb1	0	0.502773
0.314683	0.0192916	0.149	0.141	1	0	Zc3h15	0	0.502127
0.314772	0.0102242	0.079	0.073	1	0	Ctcf	0	0.502004
0.315844	0.0214713	0.496	0.482	1	0	2023-03-07	0	0.500527
0.316426	0.00850325	0.061	0.055	1	0	Zfc3h1	0	0.499727
0.316536	0.024033	0.604	0.588	1	0	Kdm6b	0	0.499576
0.317494	0.0302955	0.206	0.196	1	0	Srsf11	0	0.498264
0.318004	0.0176613	0.18	0.171	1	0	Safb2	0	0.497568
0.319483	0.0103836	0.053	0.048	1	0	Rreb1	0	0.495552
0.320049	0.0113545	0.064	0.058	1	0	Nsmce2	0	0.494784
0.322933	0.0036108	0.38	0.364	1	0	Stat3	0	0.490887
0.325773	0.00867523	0.108	0.1	1	0	Cep83	0	0.487085
0.326788	0.0188921	0.322	0.309	1	0	Bcl2l1	0	0.485733
0.327899	0.00500186	0.05	0.045	1	0	Ddx42	0	0.48426
0.328451	0.0259246	0.08	0.074	1	0	Ndrg1	0	0.48353
0.329622	0.0126469	0.071	0.065	1	0	Dip2b	0	0.481983
0.330981	0.0131252	0.457	0.44	1	0	Rsrc2	0	0.480197
0.331767	0.00916703	0.088	0.081	1	0	Atp13a3	0	0.479166
0.333348	0.00251048	0.156	0.146	1	0	Bclaf1	0	0.477102
0.334235	0.00206782	0.059	0.053	1	0	Cpsf6	0	0.475947
0.334369	0.0219156	0.111	0.103	1	0	Snhg1	0	0.475775
0.334415	0.00789618	0.104	0.096	1	0	Xpr1	0	0.475714
0.336364	0.0104939	0.084	0.077	1	0	Wdr33	0	0.473191
0.33639	0.0219394	0.154	0.146	1	0	Myo9b	0	0.473158
0.33837	0.0238726	0.862	0.859	1	0	Tpd52	0	0.470608
0.338984	0.01463	0.101	0.094	1	0	Eif1a	0	0.469821
0.340059	0.0143992	0.073	0.067	1	0	Zdhhc20	0	0.468446
0.341356	0.00246766	0.11	0.101	1	0	Ppard	0	0.466792
0.344227	0.00270316	0.132	0.123	1	0	Pnisr	0	0.463155
0.344978	0.0102152	0.141	0.132	1	0	Anp32b	0	0.462209
0.345445	0.00637502	0.051	0.045	1	0	Lonp2	0	0.461621
0.34838	0.00587044	0.165	0.155	1	0	Zmat2	0	0.457946
0.348736	0.00741275	0.074	0.067	1	0	Chmp2b	0	0.457503
0.349622	0.00716107	0.066	0.06	1	0	Mctp1	0	0.456402
0.350024	0.0249237	0.788	0.775	1	0	Ier5	0	0.455902
0.351899	0.00841398	0.075	0.069	1	0	Glg1	0	0.453582
0.352348	0.0160147	0.168	0.159	1	0	Gdi2	0	0.453028
0.352507	0.00329391	0.07	0.064	1	0	Zranb1	0	0.452833
0.352642	0.0178883	0.129	0.121	1	0	Sap30	0	0.452666
0.353634	0.0153001	0.155	0.147	1	0	Wasf2	0	0.451446
0.359285	0.0308264	0.242	0.232	1	0	Hk3	0	0.444561
0.359994	0.00949041	0.167	0.158	1	0	Tug1	0	0.443704
0.360561	0.0145367	0.272	0.261	1	0	Trim25	0	0.443022
0.360723	0.0101441	0.092	0.086	1	0	Kansl1	0	0.442826
0.362403	0.00785061	0.057	0.051	1	0	Adnp	0	0.440809
0.36261	0.00106331	0.079	0.086	1	0	H2-DMa	0	0.44056
0.363551	0.0185561	0.068	0.062	1	0	Cryzl1	0	0.439435
0.364205	0.00993791	0.058	0.053	1	0	2310011J03Rik	0	0.438654
0.3651	0.00452218	0.151	0.142	1	0	R3hdm2	0	0.437588
0.365442	0.0166145	0.159	0.151	1	0	Tec	0	0.437181
0.366575	0.000850282	0.13	0.121	1	0	Stx7	0	0.435837
0.36687	0.00946213	0.069	0.064	1	0	Ubxn2a	0	0.435488
0.367792	0.0221025	0.258	0.248	1	0	Cript	0	0.434397
0.369586	0.000713786	0.107	0.1	1	0	Babam2	0	0.432285
0.36972	0.0107648	0.249	0.237	1	0	Tmed10	0	0.432128
0.371654	0.0666336	0.564	0.6	1	0	Xist	0	0.429861
0.372983	0.00766399	0.982	0.985	1	0	Junb	0	0.42831
0.375957	0.00425879	0.071	0.065	1	0	Zbtb11	0	0.424862
0.37791	5.24662e-05	0.09	0.083	1	0	Chm	0	0.422612
0.379725	0.000667025	0.057	0.052	1	0	Ppp4r3a	0	0.42053
0.381937	0.0279973	0.182	0.174	1	0	Ewsr1	0	0.418009
0.385664	0.00201402	0.114	0.106	1	0	Tbc1d20	0	0.413791
0.385682	0.0102743	0.056	0.051	1	0	Mtch2	0	0.41377
0.38645	0.00539549	0.105	0.099	1	0	Usp19	0	0.412906
0.386961	0.0014445	0.093	0.086	1	0	Ahi1	0	0.412333
0.386998	0.00265793	0.092	0.085	1	0	Hook3	0	0.412291
0.39065	0.00114365	0.135	0.143	1	0	Edem1	0	0.408212
0.391056	0.011142	0.108	0.101	1	0	Slain2	0	0.407761
0.391158	0.00827326	0.195	0.186	1	0	Hmgn2	0	0.407648
0.39376	0.0125734	0.082	0.077	1	0	Oas1g	0	0.404768
0.394129	0.0121561	0.067	0.061	1	0	Rdx	0	0.404362
0.394548	0.00752017	0.053	0.049	1	0	Rspry1	0	0.4039
0.395472	0.0110588	0.082	0.076	1	0	Cirbp	0	0.402884
0.396056	0.00885438	0.07	0.065	1	0	Atad2b	0	0.402243
0.396575	0.00474842	0.1	0.093	1	0	Pofut2	0	0.401675
0.398006	0.0111442	0.417	0.402	1	0	Cd68	0	0.40011
0.398393	0.00538954	0.114	0.107	1	0	Tnrc6a	0	0.399688
0.399462	0.0147298	0.087	0.082	1	0	Tmed9	0	0.398525
0.40135	0.00669003	0.268	0.258	1	0	Atg3	0	0.396476
0.401576	0.000102702	0.073	0.067	1	0	Rpl3l	0	0.396232
0.403772	0.0108968	0.154	0.146	1	0	Tmem234	0	0.393863
0.404215	0.0205101	0.079	0.074	1	0	Arrdc3	0	0.393388
0.404234	0.00584641	0.106	0.099	1	0	Rc3h1	0	0.393367
0.40481	0.0133291	0.101	0.095	1	0	Znrd1	0	0.392748
0.409372	0.0061323	0.079	0.073	1	0	Trappc5	0	0.387881
0.410461	0.00221042	0.056	0.051	1	0	Arid1b	0	0.386728
0.411326	0.0135415	0.11	0.103	1	0	Fnbp4	0	0.385814
0.411359	0.00404313	0.137	0.129	1	0	Arrdc4	0	0.385779
0.412918	0.0154509	0.251	0.243	1	0	Snx3	0	0.384136
0.412996	0.00489934	0.06	0.055	1	0	Ube2z	0	0.384054
0.414221	0.00982109	0.051	0.047	1	0	4930430E12Rik	0	0.382768
0.415204	0.000986685	0.103	0.096	1	0	Lsm14a	0	0.381738
0.415538	0.00113717	0.303	0.291	1	0	Pttg1	0	0.38139
0.417504	0.00388198	0.283	0.271	1	0	Sfpq	0	0.379339
0.417835	0.00459374	0.102	0.096	1	0	Lrif1	0	0.378995
0.420658	0.0296489	0.166	0.16	1	0	Dhx38	0	0.376071
0.421468	0.0120103	0.354	0.339	1	0	Rlf	0	0.375235
0.423853	0.0115505	0.132	0.125	1	0	Ube2k	0	0.372785
0.425036	0.0184739	0.074	0.069	1	0	Rnaseh2c	0	0.371574
0.425448	0.0103613	0.843	0.836	1	0	Cd300lf	0	0.371154
0.426192	0.0102043	0.05	0.046	1	0	Tex10	0	0.370395
0.42903	0.00803507	0.05	0.046	1	0	Cdc73	0	0.367512
0.42955	0.0116755	0.238	0.229	1	0	Ltb	0	0.366986
0.429839	0.0109867	0.055	0.051	1	0	Nhlrc3	0	0.366694
0.431278	0.00733974	0.062	0.057	1	0	Fhod1	0	0.365243
0.432128	0.000640134	0.119	0.112	1	0	Smad7	0	0.364388
0.435044	0.0955167	0.226	0.239	1	0	H2-Ab1	0	0.361466
0.435957	0.017811	0.086	0.082	1	0	Tardbp	0	0.360557
0.436328	0.00578268	0.063	0.058	1	0	H2afv	0	0.360187
0.436469	0.00716223	0.074	0.069	1	0	Ubald1	0	0.360046
0.437039	0.00795076	0.128	0.121	1	0	Pfkfb4	0	0.35948
0.437296	0.0131068	0.063	0.059	1	0	Ppp1r16b	0	0.359225
0.437764	0.00583223	0.088	0.083	1	0	Gosr2	0	0.35876
0.437852	0.00167603	0.07	0.064	1	0	Gigyf2	0	0.358672
0.441743	0.0172298	0.204	0.198	1	0	Ier3ip1	0	0.35483
0.445679	0.0289509	0.15	0.145	1	0	Tomm20	0	0.350978
0.446157	0.00125468	0.108	0.102	1	0	Fam13b	0	0.350512
0.447667	0.0088341	0.13	0.123	1	0	Smarca5	0	0.349045
0.448299	0.00690263	0.212	0.203	1	0	Atp6v1d	0	0.348433
0.449185	0.00369109	0.272	0.262	1	0	Gm34084	0	0.347575
0.449601	0.00559701	0.156	0.148	1	0	Cisd2	0	0.347173
0.449739	0.00448536	0.077	0.071	1	0	Commd8	0	0.34704
0.450634	0.011246	0.218	0.21	1	0	Nfkb1	0	0.346176
0.450728	0.00601419	0.14	0.133	1	0	Chmp3	0	0.346085
0.451463	0.006686	0.058	0.054	1	0	Smcr8	0	0.345378
0.452366	0.01131	0.116	0.11	1	0	Brd1	0	0.34451
0.452837	0.00926604	0.13	0.123	1	0	Sec61a1	0	0.344058
0.453515	0.00982296	0.081	0.076	1	0	Syncrip	0	0.343408
0.453708	6.47158e-05	0.113	0.12	1	0	Mical1	0	0.343224
0.457726	0.000307051	0.05	0.046	1	0	Ankrd13c	0	0.339394
0.459103	0.00426875	0.903	0.918	1	0	Rpl26	0	0.33809
0.45939	0.00650752	0.089	0.084	1	0	Tpp2	0	0.337818
0.460319	0.00981052	0.111	0.105	1	0	Bud31	0	0.336941
0.461939	0.0212782	0.502	0.502	1	0	Eif4a1	0	0.335416
0.46526	0.00361664	0.115	0.109	1	0	Mrfap1	0	0.332304
0.465548	0.0166293	0.205	0.197	1	0	Nisch	0	0.332035
0.465644	0.0113585	0.169	0.161	1	0	Nop53	0	0.331946
0.46579	0.011663	0.066	0.062	1	0	Dlgap4	0	0.33181
0.466074	0.00512698	0.062	0.057	1	0	Blcap	0	0.331545
0.466147	0.0152295	0.105	0.1	1	0	Acbd3	0	0.331477
0.467515	0.00843763	0.057	0.053	1	0	Clptm1	0	0.330205
0.467834	0.0117061	0.502	0.501	1	0	Rbm3	0	0.329908
0.468167	0.0100162	0.11	0.104	1	0	Ets1	0	0.329599
0.468674	0.0110588	0.076	0.071	1	0	Samd8	0	0.329129
0.470369	0.00306208	0.073	0.068	1	0	Mrps15	0	0.327561
0.472751	0.0559138	0.822	0.819	1	0	Klf6	0	0.325367
0.473309	0.0096132	0.154	0.147	1	0	Atp8b4	0	0.324856
0.473322	0.00112581	0.09	0.084	1	0	Utrn	0	0.324843
0.473669	0.00546203	0.197	0.189	1	0	Nab1	0	0.324525
0.475314	0.0120032	0.175	0.168	1	0	Arf6	0	0.323019
0.47656	0.00373108	0.16	0.152	1	0	Mef2d	0	0.321883
0.477094	0.00536583	0.054	0.05	1	0	Gm7160	0	0.321396
0.481026	0.00175245	0.061	0.057	1	0	Mapkapk3	0	0.317832
0.481421	0.00937211	0.104	0.098	1	0	Dubr	0	0.317475
0.482285	0.0142597	0.128	0.122	1	0	Pfdn2	0	0.316697
0.482333	0.0114712	0.254	0.246	1	0	Pdcd10	0	0.316653
0.483219	0.00652902	0.079	0.074	1	0	Kmt5b	0	0.315856
0.483616	0.0447708	0.375	0.399	1	0	Mbnl1	0	0.3155
0.483784	0.0124719	0.352	0.34	1	0	Cd84	0	0.315348
0.483813	0.0102383	0.062	0.058	1	0	Stx6	0	0.315323
0.484143	0.00107299	0.171	0.164	1	0	Shoc2	0	0.315026
0.485958	0.0105984	0.082	0.077	1	0	Smc4	0	0.313401
0.487359	0.00216559	0.061	0.057	1	0	Prcp	0	0.312151
0.48801	0.00548024	0.169	0.162	1	0	Spcs2	0	0.311571
0.489024	0.000429493	0.157	0.15	1	0	Sec24b	0	0.31067
0.489101	0.00585177	0.059	0.055	1	0	2900093K20Rik	0	0.310602
0.489196	0.00818907	0.085	0.08	1	0	Srsf10	0	0.310517
0.489274	0.00970937	0.137	0.131	1	0	Ralb	0	0.310448
0.490201	0.0132967	0.06	0.056	1	0	Kif1c	0	0.309626
0.492028	0.00545255	0.132	0.126	1	0	Lysmd3	0	0.30801
0.492798	0.0157161	0.064	0.06	1	0	Btg3	0	0.307331
0.493315	0.0250744	0.107	0.102	1	0	B4galt5	0	0.306876
0.495212	0.00365324	0.058	0.054	1	0	Pdhb	0	0.305209
0.497201	0.00679088	0.16	0.154	1	0	Ddx17	0	0.303468
0.497491	0.0100109	0.166	0.159	1	0	Cab39	0	0.303215
0.499745	0.00906746	0.052	0.049	1	0	Sike1	0	0.301251
0.499955	0.00263992	0.058	0.062	1	0	Mrpl51	0	0.301069
0.500569	0.00484604	0.104	0.098	1	0	Gm39556	0	0.300536
0.502284	0.00354333	0.087	0.082	1	0	Ttc14	0	0.299051
0.504057	0.00766301	0.075	0.071	1	0	Ube2r2	0	0.29752
0.505024	0.000912373	0.119	0.113	1	0	Mbd6	0	0.296688
0.507053	1.64758e-05	0.098	0.092	1	0	Pnrc2	0	0.294947
0.507611	0.0120478	0.194	0.186	1	0	Snrnp70	0	0.294469
0.508753	0.0128678	0.081	0.077	1	0	Swap70	0	0.293493
0.51038	0.00509529	0.055	0.051	1	0	Uqcrc2	0	0.292107
0.510714	0.0191658	0.078	0.074	1	0	Zbtb21	0	0.291822
0.511125	0.015689	0.09	0.085	1	0	Lmbrd1	0	0.291472
0.511365	0.00943174	0.186	0.178	1	0	Nfat5	0	0.291269
0.512125	0.00626382	0.327	0.318	1	0	Ccdc12	0	0.290624
0.51296	0.00231126	0.098	0.093	1	0	Kdm5c	0	0.289917
0.51431	0.00784282	0.133	0.128	1	0	Creg1	0	0.288775
0.514615	0.0143878	0.053	0.05	1	0	Slmap	0	0.288517
0.514908	0.000639049	0.571	0.586	1	0	Rtp4	0	0.288271
0.515723	0.0129943	0.059	0.056	1	0	Hspd1	0	0.287584
0.51796	0.000632076	0.065	0.061	1	0	Gm15417	0	0.285704
0.518725	0.000755483	0.11	0.104	1	0	Hnrnpl	0	0.285063
0.51998	0.000720979	0.111	0.105	1	0	Fbxl3	0	0.284013
0.520863	0.00863946	0.089	0.085	1	0	Elf4	0	0.283277
0.521467	0.00452777	0.068	0.064	1	0	Ciapin1	0	0.282773
0.522693	0.00758245	0.168	0.162	1	0	Dynlrb1	0	0.281753
0.523495	0.00448242	0.057	0.054	1	0	Kdelr2	0	0.281087
0.524099	0.00635023	0.073	0.069	1	0	Hist1h4i	0	0.280586
0.524195	0.0225284	0.14	0.135	1	0	Actn4	0	0.280507
0.524733	0.0186739	0.966	0.971	1	0	Rpl34	0	0.280062
0.526379	0.0264053	0.202	0.196	1	0	Plk2	0	0.278701
0.526444	0.020126	0.192	0.186	1	0	Ubxn4	0	0.278647
0.530732	0.0112957	0.104	0.099	1	0	5430427O19Rik	0	0.275125
0.532257	0.00915625	0.079	0.075	1	0	Cdc26	0	0.273878
0.532893	0.00241052	0.079	0.074	1	0	Stag1	0	0.27336
0.533594	0.00529187	0.139	0.133	1	0	Map2k1	0	0.272789
0.534247	0.00795346	0.069	0.066	1	0	Mrpl24	0	0.272258
0.535782	0.00779886	0.088	0.084	1	0	Vdac1	0	0.271012
0.539641	0.0115721	0.097	0.092	1	0	Dcaf12	0	0.267895
0.540053	0.0216204	0.148	0.144	1	0	Canx	0	0.267564
0.540341	0.00103663	0.059	0.055	1	0	5830428M24Rik	0	0.267332
0.544414	0.00494163	0.107	0.112	1	0	Sephs2	0	0.26407
0.544857	0.0126975	0.095	0.091	1	0	Creb5	0	0.263718
0.54574	0.00689992	0.056	0.053	1	0	Sertad2	0	0.263014
0.545937	0.0112073	0.064	0.061	1	0	Rraga	0	0.262857
0.546365	0.00516679	0.095	0.09	1	0	Arl4c	0	0.262517
0.546992	7.72535e-05	0.051	0.048	1	0	Zfp655	0	0.262019
0.547468	0.0041284	0.066	0.062	1	0	Kin	0	0.261642
0.54931	0.00888471	0.604	0.586	1	0	Ptbp3	0	0.260183
0.549552	0.0102622	0.209	0.203	1	0	Wac	0	0.259991
0.550455	0.0205163	0.618	0.613	1	0	Calm2	0	0.259278
0.550823	0.00611703	0.05	0.046	1	0	Ncbp3	0	0.258988
0.552471	0.00523305	0.053	0.05	1	0	Cd2ap	0	0.257691
0.552489	0.000556713	0.101	0.096	1	0	Gm39321	0	0.257677
0.553385	0.00397895	0.068	0.064	1	0	Gm31718	0	0.256972
0.554791	0.0100202	0.077	0.073	1	0	Necap2	0	0.25587
0.554988	0.00626167	0.068	0.064	1	0	Lipa	0	0.255716
0.556648	0.00192856	0.197	0.19	1	0	Pcbp1	0	0.254419
0.557546	0.00128664	0.048	0.052	1	0	Ing2	0	0.253719
0.559014	0.0114983	0.231	0.225	1	0	Raf1	0	0.252578
0.559528	0.0017596	0.062	0.058	1	0	Lmbr1l	0	0.252178
0.561507	0.00544463	0.392	0.382	1	0	Pak2	0	0.250645
0.566439	0.00201632	0.102	0.097	1	0	Caprin1	0	0.246847
0.568469	0.115026	0.569	0.571	1	0	Hsp90aa1	0	0.245293
0.571179	0.0123293	0.185	0.179	1	0	Hnrnpdl	0	0.243228
0.573952	0.00390629	0.087	0.083	1	0	Xpo1	0	0.241124
0.574813	0.00435912	0.062	0.058	1	0	Atg101	0	0.240474
0.576506	0.0120323	0.099	0.095	1	0	Uqcc2	0	0.239196
0.577948	0.000796673	0.119	0.114	1	0	Ensa	0	0.238111
0.581832	0.011142	0.103	0.099	1	0	Ebi3	0	0.235203
0.583371	0.00967348	0.058	0.055	1	0	Timm23	0	0.234055
0.58401	0.0318103	0.828	0.846	1	0	Rpl21	0	0.23358
0.585835	0.00513211	0.077	0.073	1	0	Sp1	0	0.232225
0.591665	0.0655945	0.48	0.49	1	0	mt-Nd2	0	0.227924
0.59529	0.00865715	0.053	0.051	1	0	Trappc10	0	0.225272
0.595914	0.00611533	0.199	0.193	1	0	Hnrnpm	0	0.224816
0.596501	0.00537081	0.117	0.112	1	0	Bptf	0	0.224389
0.596897	0.00651944	0.078	0.074	1	0	Actr10	0	0.224101
0.599981	0.00401602	0.052	0.05	1	0	Snrnp48	0	0.221862
0.601341	0.0144982	0.116	0.112	1	0	Hnrnpa1	0	0.220879
0.603258	0.00724482	0.1	0.096	1	0	Golgb1	0	0.219497
0.606315	0.0127821	0.106	0.103	1	0	Usp16	0	0.217301
0.60765	0.0100382	0.458	0.448	1	0	Ier2	0	0.216347
0.609148	0.00207054	0.16	0.155	1	0	Rbm5	0	0.215277
0.612392	0.00175059	0.084	0.08	1	0	Gtf2a2	0	0.212971
0.612944	0.00699097	0.083	0.079	1	0	Bloc1s2	0	0.212579
0.614772	0.00581162	0.063	0.06	1	0	Lsm6	0	0.211286
0.616994	0.00451979	0.416	0.425	1	0	Xaf1	0	0.209719
0.617552	0.000106046	0.151	0.146	1	0	Dctn3	0	0.209326
0.622612	0.00196194	0.116	0.112	1	0	Hist2h2aa1	0	0.205782
0.627286	0.00271848	0.061	0.064	1	0	Egr3	0	0.202534
0.627348	0.00741275	0.069	0.066	1	0	Tmem131l	0	0.202491
0.628131	0.00322459	0.059	0.056	1	0	Ccdc97	0	0.201949
0.628401	0.00567554	0.301	0.295	1	0	Cdkn1b	0	0.201763
0.62844	0.00388076	0.131	0.126	1	0	Khdrbs1	0	0.201736
0.629095	0.00800346	0.148	0.143	1	0	Cdk9	0	0.201284
0.629351	0.00210422	0.097	0.101	1	0	Pgls	0	0.201107
0.631286	0.0136717	0.924	0.94	1	0	Ifitm1	0	0.199774
0.633912	0.00424822	0.067	0.064	1	0	Ddx52	0	0.197971
0.633991	0.00496285	0.184	0.18	1	0	H2-Q4	0	0.197917
0.636083	0.0126304	0.067	0.064	1	0	Tbc1d2	0	0.196486
0.636154	0.00275057	0.059	0.057	1	0	Rabep1	0	0.196438
0.637599	0.00711372	0.109	0.105	1	0	Med21	0	0.195452
0.639145	0.00179458	0.178	0.173	1	0	Rab32	0	0.1944
0.642523	0.0069522	0.119	0.116	1	0	Snu13	0	0.192111
0.64332	0.0126647	0.119	0.116	1	0	Rala	0	0.191573
0.644974	0.00676628	0.166	0.172	1	0	Ube2a	0	0.190458
0.647312	0.00114713	0.065	0.068	1	0	Chchd1	0	0.188886
0.65	0.00516403	0.054	0.052	1	0	Mrps12	0	0.187086
0.650889	0.0463337	0.112	0.109	1	0	Itpr2	0	0.186493
0.650916	0.00634184	0.11	0.106	1	0	Zfp622	0	0.186475
0.651307	0.000334477	0.114	0.11	1	0	Nrbp1	0	0.186215
0.653093	0.00739728	0.326	0.32	1	0	Wipf1	0	0.185025
0.655894	1.03715e-05	0.065	0.062	1	0	1110008P14Rik	0	0.183166
0.658457	0.000922096	0.141	0.137	1	0	Vps29	0	0.181472
0.658708	0.00779712	0.096	0.093	1	0	Dpm3	0	0.181307
0.659559	0.00835762	0.131	0.126	1	0	Schip1	0	0.180746
0.660525	0.00089892	0.051	0.048	1	0	Tiprl	0	0.180111
0.660692	0.00400647	0.137	0.132	1	0	Zfp263	0	0.180001
0.661435	0.00373706	0.085	0.082	1	0	Bdp1	0	0.179513
0.661747	0.0036297	0.103	0.099	1	0	Rsbn1l	0	0.179308
0.662453	0.00610264	0.076	0.073	1	0	Zfp148	0	0.178845
0.66521	0.00597184	0.08	0.077	1	0	Arl11	0	0.177041
0.665251	0.0058786	0.071	0.069	1	0	H2-T24	0	0.177014
0.665847	0.00336587	0.078	0.075	1	0	Ccm2	0	0.176626
0.666234	0.00580246	0.123	0.12	1	0	Hcfc1r1	0	0.176373
0.666361	0.00210354	0.063	0.061	1	0	Glrx2	0	0.176291
0.666806	0.00057397	0.067	0.064	1	0	E330009J07Rik	0	0.176
0.668471	0.0172304	0.109	0.106	1	0	Slc43a2	0	0.174917
0.669257	0.00489143	0.07	0.067	1	0	Inpp5k	0	0.174407
0.669548	0.0047385	0.252	0.256	1	0	Metrnl	0	0.174218
0.669739	0.0217574	0.22	0.216	1	0	Cycs	0	0.174095
0.670928	0.00326468	0.109	0.106	1	0	Pkn2	0	0.173324
0.672037	0.0968355	0.167	0.174	1	0	H2-Eb1	0	0.172607
0.67567	0.00186312	0.769	0.757	1	0	Lmnb1	0	0.170266
0.678164	0.00691387	0.155	0.151	1	0	Tbc1d23	0	0.168666
0.681164	0.000968414	0.121	0.125	1	0	Macf1	0	0.166748
0.681539	0.00353679	0.078	0.075	1	0	Ccdc124	0	0.166509
0.682161	0.0149623	0.285	0.28	1	0	Taf7	0	0.166113
0.684234	0.00968058	0.052	0.05	1	0	D730003I15Rik	0	0.164796
0.684571	0.00322723	0.117	0.12	1	0	Ppp2r5c	0	0.164582
0.686282	3.31237e-05	0.084	0.08	1	0	Tet3	0	0.163497
0.687059	0.00832281	0.091	0.089	1	0	Wbp4	0	0.163006
0.687415	0.00381532	0.098	0.095	1	0	Zbtb7a	0	0.162781
0.687615	0.0110151	0.058	0.056	1	0	Rnf4	0	0.162655
0.687726	0.00921042	0.051	0.049	1	0	Ncoa6	0	0.162585
0.688755	0.00662102	0.098	0.095	1	0	Tmem248	0	0.161935
0.68916	0.00685718	0.189	0.185	1	0	Fcgr2b	0	0.16168
0.689694	0.00262785	0.094	0.091	1	0	Myo1c	0	0.161343
0.690387	0.000548067	0.084	0.081	1	0	Zfr	0	0.160908
0.690924	0.00695624	0.081	0.079	1	0	Nfatc1	0	0.16057
0.693353	0.000372383	0.074	0.071	1	0	Ddx21	0	0.159045
0.696326	0.00154959	0.052	0.054	1	0	Ergic1	0	0.157188
0.696759	0.00153483	0.076	0.079	1	0	Bag6	0	0.156918
0.702678	0.00696998	0.055	0.053	1	0	Smim7	0	0.153244
0.702711	0.00121074	0.082	0.08	1	0	Mrps14	0	0.153223
0.705589	0.00678014	0.222	0.216	1	0	Coq10b	0	0.151448
0.706431	0.0053096	0.131	0.127	1	0	Golph3	0	0.15093
0.708204	0.000104322	0.426	0.418	1	0	Vamp8	0	0.149842
0.708516	0.0115825	0.062	0.06	1	0	Pura	0	0.14965
0.709444	0.012198	0.122	0.119	1	0	Tmem59	0	0.149082
0.710223	0.000499746	0.065	0.068	1	0	Slc8b1	0	0.148605
0.710518	0.00241844	0.06	0.062	1	0	Ddx46	0	0.148425
0.711236	0.00220338	0.106	0.109	1	0	Map4k2	0	0.147986
0.711812	0.00361314	0.158	0.154	1	0	Gramd1a	0	0.147635
0.713219	0.00278276	0.179	0.174	1	0	Trpm2	0	0.146777
0.718604	0.00805965	0.084	0.082	1	0	Trf	0	0.14351
0.718783	0.00311911	0.077	0.075	1	0	Acap1	0	0.143402
0.720052	0.00111686	0.154	0.158	1	0	St13	0	0.142636
0.721091	0.00322104	0.913	0.919	1	0	Rpl18	0	0.14201
0.721325	0.00585353	0.845	0.832	1	0	Neat1	0	0.141869
0.721334	0.00493383	0.116	0.113	1	0	Hnrnpul2	0	0.141863
0.721369	0.0176444	0.098	0.095	1	0	Mat2b	0	0.141842
0.721472	0.00293796	0.143	0.147	1	0	Eef1g	0	0.14178
0.723307	0.00229332	0.111	0.114	1	0	Arglu1	0	0.140678
0.723474	0.0131445	0.278	0.275	1	0	2023-09-07	0	0.140577
0.724838	0.0102472	0.05	0.048	1	0	E230013L22Rik	0	0.139759
0.72701	0.00990677	0.05	0.048	1	0	Bex3	0	0.13846
0.729505	0.00152097	0.049	0.051	1	0	Eif3b	0	0.136971
0.731998	0.000367349	0.116	0.119	1	0	Snrpd2	0	0.13549
0.732354	0.00501441	0.091	0.089	1	0	Dhx15	0	0.135279
0.732636	0.0126479	0.225	0.222	1	0	Rybp	0	0.135112
0.73267	0.00781457	0.136	0.14	1	0	Mrpl54	0	0.135092
0.732995	0.00543367	0.16	0.164	1	0	Ndufv3	0	0.134899
0.733336	0.00741987	0.117	0.114	1	0	Il18	0	0.134697
0.73498	0.0109467	0.055	0.053	1	0	Map1lc3a	0	0.133724
0.736399	0.0084741	0.199	0.196	1	0	Atp5d	0	0.132887
0.739244	0.00398465	0.051	0.053	1	0	Gm6377	0	0.131212
0.740899	0.000762807	0.089	0.092	1	0	Myo1g	0	0.130241
0.743639	0.0031812	0.634	0.623	1	0	Trem1	0	0.128638
0.745117	0.00925422	0.128	0.126	1	0	Id1	0	0.127776
0.74612	5.71132e-05	0.048	0.05	1	0	Naa15	0	0.127191
0.746786	0.0179887	0.071	0.069	1	0	Commd6	0	0.126804
0.74686	0.0149455	0.201	0.198	1	0	Ptk2b	0	0.126761
0.747579	0.00730386	0.069	0.067	1	0	2900097C17Rik	0	0.126343
0.750521	0.00192542	0.057	0.056	1	0	Tmem259	0	0.124637
0.752026	0.000584744	0.054	0.052	1	0	Fbxo28	0	0.123767
0.752555	0.00828477	0.085	0.083	1	0	Fam133b	0	0.123462
0.752695	0.00734759	0.098	0.096	1	0	Otulin	0	0.123381
0.753158	0.00706642	0.088	0.086	1	0	Zranb2	0	0.123114
0.753272	0.00711619	0.114	0.112	1	0	Btbd7	0	0.123048
0.754153	0.0252073	0.086	0.088	1	0	Ighm	0	0.122541
0.756122	0.000981703	0.076	0.074	1	0	Dcun1d5	0	0.121408
0.758502	0.00510966	0.45	0.444	1	0	Sh3glb1	0	0.120043
0.760446	0.000270097	0.12	0.117	1	0	Slc25a20	0	0.118932
0.763683	0.00189449	0.055	0.053	1	0	Sec63	0	0.117087
0.765546	0.0104137	0.054	0.053	1	0	Ltbr	0	0.116029
0.766163	0.00174463	0.228	0.224	1	0	Ywhae	0	0.115679
0.766895	0.0022966	0.066	0.064	1	0	Tbc1d10c	0	0.115264
0.767079	0.000696826	0.056	0.054	1	0	Bcas2	0	0.11516
0.768776	0.000174331	0.063	0.061	1	0	Nfkbil1	0	0.1142
0.771593	0.00353011	0.068	0.066	1	0	Nucb1	0	0.112612
0.772622	0.0140541	0.782	0.803	1	0	Rpl7	0	0.112033
0.777165	0.000223956	0.05	0.051	1	0	Pbdc1	0	0.109487
0.780789	0.00126597	0.052	0.05	1	0	Pmvk	0	0.107466
0.780899	0.00766582	0.057	0.058	1	0	Ccdc50	0	0.107405
0.781828	0.00027115	0.152	0.155	1	0	Ik	0	0.106889
0.78192	0.0121511	0.687	0.686	1	0	Atp6v1g1	0	0.106837
0.783118	0.00707388	0.242	0.24	1	0	Wdr26	0	0.106173
0.785944	0.00240083	0.093	0.091	1	0	Prr14	0	0.104608
0.786352	0.00268727	0.056	0.055	1	0	Pebp1	0	0.104383
0.78857	0.00560131	0.502	0.504	1	0	Morf4l1	0	0.10316
0.789273	0.0121349	0.062	0.061	1	0	Evl	0	0.102773
0.790912	0.0112321	0.109	0.108	1	0	Rnf115	0	0.101872
0.794043	0.00864232	0.063	0.061	1	0	Golga4	0	0.100156
0.794395	0.00282542	0.169	0.166	1	0	Ddx24	0	0.0999634
0.796061	0.00284264	0.072	0.07	1	0	Suds3	0	0.0990538
0.796428	0.000832879	0.092	0.093	1	0	Tubb4b	0	0.0988537
0.796728	0.0031141	0.059	0.058	1	0	Ppil4	0	0.0986898
0.797651	0.00901915	0.053	0.051	1	0	Zeb1	0	0.0981869
0.801321	0.00475715	0.154	0.151	1	0	Map2k4	0	0.0961936
0.801344	0.0015605	0.052	0.053	1	0	Plekhg3	0	0.0961809
0.801859	0.00942934	0.137	0.135	1	0	Pmaip1	0	0.0959019
0.80205	0.00436576	0.135	0.138	1	0	Lpp	0	0.0957983
0.802078	0.0127671	0.078	0.077	1	0	Itpr1	0	0.0957835
0.802511	0.00112909	0.066	0.068	1	0	Ccdc82	0	0.0955492
0.804615	0.00322652	0.212	0.209	1	0	Mapre1	0	0.094412
0.805041	0.00254555	0.061	0.063	1	0	Mpdu1	0	0.0941817
0.805443	0.0170583	0.132	0.131	1	0	Sf3b5	0	0.0939649
0.807823	0.00905985	0.07	0.069	1	0	Med28	0	0.0926836
0.808188	0.00367828	0.137	0.135	1	0	Gtf2b	0	0.0924875
0.808569	0.000621461	0.05	0.052	1	0	Mea1	0	0.0922829
0.811296	0.00624932	0.056	0.054	1	0	Cspp1	0	0.0908205
0.812752	0.0374092	0.152	0.156	1	0	Hspa1b	0	0.0900419
0.813422	0.00370604	0.055	0.054	1	0	Mrpl34	0	0.0896839
0.813453	0.00154959	0.061	0.059	1	0	Mdfic	0	0.0896673
0.814196	0.00388391	0.253	0.249	1	0	Ube2l3	0	0.0892711
0.814736	0.00625277	0.149	0.147	1	0	Tnfaip6	0	0.088983
0.817004	0.00291827	0.076	0.075	1	0	Pank2	0	0.0877756
0.817856	0.00367849	0.056	0.058	1	0	Brwd1	0	0.0873233
0.818362	0.00564533	0.066	0.065	1	0	Smc1a	0	0.0870546
0.818696	0.00276713	0.05	0.049	1	0	Socs4	0	0.0868774
0.822572	0.00697538	0.063	0.062	1	0	Emc7	0	0.0848262
0.823398	0.00057397	0.072	0.073	1	0	1110004F10Rik	0	0.0843902
0.828876	0.0104443	0.169	0.168	1	0	Ifi206	0	0.0815103
0.82933	0.0244147	0.386	0.391	1	0	Dynll1	0	0.0812726
0.830816	0.00645736	0.053	0.052	1	0	Mfsd14a	0	0.0804951
0.832896	0.00134805	0.068	0.067	1	0	Hdac5	0	0.0794091
0.833292	0.00302138	0.117	0.115	1	0	Tle4	0	0.079203
0.833333	0.00557324	0.05	0.051	1	0	Tlr7	0	0.0791813
0.834699	0.000150068	0.076	0.074	1	0	Lsm5	0	0.0784702
0.835912	0.016444	0.075	0.077	1	0	Trbc2	0	0.0778396
0.83611	0.00328525	0.084	0.083	1	0	Ppp6r1	0	0.0777367
0.837629	0.000838809	0.055	0.054	1	0	Polr2i	0	0.0769483
0.841783	0.000400565	0.091	0.092	1	0	Selenof	0	0.0747999
0.842124	0.00308541	0.144	0.142	1	0	H2-Q6	0	0.0746239
0.845312	0.00134782	0.058	0.057	1	0	Ulk1	0	0.0729828
0.848104	0.00657734	0.164	0.162	1	0	Acap2	0	0.0715508
0.848157	0.00546184	0.063	0.062	1	0	Galnt6	0	0.0715236
0.848883	0.00378423	0.055	0.054	1	0	Anapc16	0	0.0711524
0.849054	0.00127173	0.089	0.091	1	0	Tacc1	0	0.0710646
0.850993	0.0110334	0.254	0.256	1	0	Atp6v1b2	0	0.0700738
0.851151	0.00274986	0.073	0.071	1	0	Ahsa1	0	0.0699935
0.851563	0.00752017	0.061	0.06	1	0	Ythdf1	0	0.069783
0.852174	9.70895e-05	0.056	0.055	1	0	Bend4	0	0.0694718
0.852508	0.00738198	0.1	0.099	1	0	Cuta	0	0.0693015
0.852573	7.26702e-05	0.058	0.057	1	0	Zrsr2	0	0.0692686
0.857949	0.0138574	0.917	0.932	1	0	Cdc42	0	0.0665385
0.861081	0.0009158	0.472	0.466	1	0	Cd33	0	0.0649561
0.86262	0.00132707	0.055	0.054	1	0	Zmiz2	0	0.0641807
0.864009	1.64758e-05	0.099	0.097	1	0	Tprgl	0	0.0634818
0.864498	0.0208095	0.898	0.904	1	0	Rps7	0	0.063236
0.865794	0.00434873	0.059	0.058	1	0	Brox	0	0.0625855
0.866949	8.78622e-05	0.067	0.066	1	0	Stx16	0	0.0620064
0.870056	0.00400935	0.07	0.069	1	0	Rnf20	0	0.0604527
0.871199	0.00246599	0.106	0.105	1	0	Rasgrp2	0	0.0598825
0.875132	0.00130992	0.092	0.091	1	0	Copb1	0	0.0579266
0.876103	0.00684978	0.238	0.237	1	0	Eif3k	0	0.0574449
0.877765	0.00486559	0.059	0.059	1	0	Fubp1	0	0.0566216
0.880948	1.22046e-05	0.162	0.16	1	0	Nlrc5	0	0.0550496
0.881257	0.00544585	0.153	0.152	1	0	Ube2s	0	0.0548972
0.881281	0.00123898	0.228	0.225	1	0	Cmip	0	0.0548854
0.881399	0.00203333	0.099	0.097	1	0	Nub1	0	0.0548272
0.88156	0.000859564	0.142	0.14	1	0	Atg12	0	0.054748
0.883463	0.00379374	0.244	0.245	1	0	Dnm2	0	0.0538117
0.886841	0.00583182	0.136	0.138	1	0	Etv6	0	0.0521544
0.887686	0.0219837	0.876	0.885	1	0	Rpl8	0	0.0517407
0.888679	0.0010939	0.076	0.077	1	0	Ccdc71l	0	0.0512553
0.891735	0.000330126	0.122	0.12	1	0	Eef1d	0	0.0497641
0.893728	0.00856718	0.111	0.113	1	0	Ppp1r9b	0	0.0487944
0.89407	0.0141906	0.924	0.94	1	0	Rps14	0	0.0486282
0.895446	0.010748	0.674	0.7	1	0	Gm10076	0	0.0479604
0.89681	0.00825392	0.09	0.089	1	0	Ndufb6	0	0.0472996
0.898709	0.00934681	0.158	0.157	1	0	Arhgef1	0	0.0463809
0.899297	0.000693921	0.218	0.219	1	0	Rtf2	0	0.0460967
0.900832	0.00177978	0.114	0.113	1	0	Snrpc	0	0.045356
0.902053	0.00502563	0.06	0.06	1	0	Gca	0	0.0447679
0.904234	0.00271895	0.059	0.06	1	0	Ncoa1	0	0.0437192
0.905168	0.00419528	0.243	0.242	1	0	Tmod3	0	0.0432706
0.906677	0.00107318	0.127	0.126	1	0	Drap1	0	0.0425472
0.906847	0.0026404	0.063	0.063	1	0	Rbbp4	0	0.0424658
0.908644	0.00376542	0.113	0.112	1	0	U2surp	0	0.0416061
0.915311	0.00570301	0.192	0.191	1	0	M6pr	0	0.0384312
0.916101	0.0053458	0.119	0.118	1	0	N4bp2l2	0	0.0380568
0.916499	0.00663263	0.079	0.078	1	0	Puf60	0	0.037868
0.918148	0.00081543	0.191	0.192	1	0	Cox7a2l	0	0.0370871
0.918587	0.00478036	0.05	0.051	1	0	S1pr2	0	0.0368797
0.920275	0.00311607	0.086	0.085	1	0	Pfdn6	0	0.0360822
0.920593	0.00332125	0.054	0.055	1	0	Epb41	0	0.0359322
0.921643	0.000421843	0.189	0.19	1	0	Mtpn	0	0.0354375
0.923378	0.00338203	0.131	0.13	1	0	Tcirg1	0	0.0346206
0.925445	0.00059462	0.134	0.133	1	0	Ghitm	0	0.0336494
0.928996	0.00623116	0.07	0.069	1	0	Ywhaq	0	0.0319863
0.929541	0.00482668	0.252	0.253	1	0	Cggbp1	0	0.0317316
0.929894	0.004469	0.09	0.089	1	0	Hspa4l	0	0.0315666
0.930874	0.00221871	0.248	0.246	1	0	Notch2	0	0.0311092
0.932213	0.00618373	0.098	0.099	1	0	Gng10	0	0.0304849
0.937734	0.00206439	0.071	0.072	1	0	Arl6ip5	0	0.0279203
0.939929	0.0060257	0.058	0.059	1	0	Rbm17	0	0.0269051
0.940575	0.0200404	0.145	0.146	1	0	Ywhag	0	0.0266066
0.942996	1.9605e-05	0.161	0.162	1	0	Reep3	0	0.02549
0.945262	0.00698351	0.112	0.112	1	0	Mtdh	0	0.0244478
0.945366	0.00149025	0.052	0.053	1	0	Actr1a	0	0.0243998
0.945867	0.00268773	0.079	0.079	1	0	Pfdn1	0	0.0241697
0.947117	0.00384145	0.058	0.057	1	0	Aplp2	0	0.0235963
0.950899	0.00197266	0.154	0.155	1	0	Llph	0	0.0218656
0.955045	4.07561e-05	0.159	0.158	1	0	Prpf38b	0	0.019976
0.958687	0.00461682	0.068	0.068	1	0	Tfeb	0	0.018323
0.95993	9.33397e-06	0.082	0.082	1	0	Gak	0	0.0177606
0.961633	0.0100202	0.071	0.072	1	0	Rapgef1	0	0.0169908
0.961931	0.00711223	0.814	0.828	1	0	Oaz1	0	0.016856
0.962606	0.00214795	0.055	0.056	1	0	Dnttip2	0	0.0165515
0.963521	0.00139807	0.062	0.062	1	0	Ubp1	0	0.0161389
0.964471	0.00823086	0.895	0.899	1	0	Rps3	0	0.0157108
0.964787	0.00206782	0.051	0.051	1	0	Mfap1b	0	0.0155687
0.968861	0.0042824	0.123	0.123	1	0	Ramac	0	0.0137384
0.970426	0.00111695	0.145	0.145	1	0	Ndufb11	0	0.0130376
0.971007	0.00596196	0.08	0.08	1	0	Eif3m	0	0.0127775
0.97297	0.00962221	0.086	0.086	1	0	Cop1	0	0.0119005
0.973841	0.0205731	0.051	0.052	1	0	Il7r	0	0.0115119
0.973894	0.00144337	0.374	0.374	1	0	Serinc3	0	0.0114885
0.97629	0.000614501	0.052	0.053	1	0	Fyn	0	0.0104212
0.980499	0.0020579	0.092	0.092	1	0	Tpp1	0	0.00855267
0.980601	0.0018068	0.098	0.098	1	0	Ndufb2	0	0.00850788
0.98202	0.00560805	0.073	0.073	1	0	Dgkh	0	0.00787975
0.982098	0.00775567	0.112	0.112	1	0	Tbca	0	0.00784507
0.982478	0.00639893	0.088	0.089	1	0	Rnf7	0	0.00767721
0.985781	0.00256282	0.066	0.066	1	0	Ints12	0	0.00621946
0.986499	0.00288736	0.073	0.073	1	0	Clcn7	0	0.00590357
0.989879	1.89841e-05	0.056	0.056	1	0	Ccnt2	0	0.0044179
0.991158	0.000131373	0.093	0.093	1	0	Rbis	0	0.00385703
0.993378	0.00468365	0.997	0.995	1	0	Rpl41	0	0.00288554
0.995031	9.95227e-05	0.173	0.174	1	0	Tmed2	0	0.0021632
0.996169	0.00240614	0.069	0.069	1	0	Dctn2	0	0.00166691
0.996471	0.00677053	0.109	0.109	1	0	Psmb7	0	0.00153546
0.99694	0.00331202	0.102	0.102	1	0	Ppig	0	0.00133102
0.997586	0.00958153	0.383	0.383	1	0	Gpi1	0	0.00104972
0.997648	0.00159952	0.061	0.061	1	0	Polr2g	0	0.00102287
0.999239	0.00599078	0.053	0.054	1	0	Gnl3	0	0.000330489
0.998624	-0.00159955	0.057	0.057	1	0	Scnn1a	0	-0.000597998
0.996981	-0.00828603	0.086	0.085	1	0	4930519G04Rik	0	-0.00131321
0.996576	-0.00519474	0.059	0.058	1	0	Gpatch8	0	-0.00148958
0.994888	-0.0132429	0.171	0.17	1	0	Adprh	0	-0.00222559
0.993812	-0.013941	0.498	0.488	1	0	Cdk2ap2	0	-0.0026958
0.993567	-0.00938976	0.069	0.069	1	0	Dnajc7	0	-0.00280295
0.992641	-0.0259807	0.366	0.361	1	0	Rsrp1	0	-0.00320762
0.992318	-0.0095168	0.062	0.061	1	0	Ap1m1	0	-0.00334926
0.992274	-0.0016594	0.123	0.122	1	0	Trmt112	0	-0.0033686
0.99112	-0.0158538	0.202	0.199	1	0	Bcl10	0	-0.00387357
0.990772	-0.00581608	0.071	0.07	1	0	Fkbp2	0	-0.00402619
0.990742	-0.00773211	0.103	0.103	1	0	Vps54	0	-0.00403923
0.989738	-0.00413928	0.063	0.063	1	0	Slc25a11	0	-0.00447991
0.989728	-0.00323005	0.066	0.066	1	0	Bmx	0	-0.00448428
0.989439	-0.00404797	0.087	0.087	1	0	Tmem128	0	-0.00461086
0.989248	-0.000755281	0.099	0.099	1	0	Pnpla2	0	-0.00469493
0.988461	-0.0191854	0.333	0.328	1	0	Susd6	0	-0.0050405
0.988276	-0.0120026	0.154	0.152	1	0	Vav1	0	-0.00512178
0.987769	-0.00788241	0.075	0.075	1	0	Scyl2	0	-0.00534446
0.986579	-0.00185532	0.059	0.058	1	0	Fbxo38	0	-0.00586807
0.98647	-0.00132496	0.063	0.063	1	0	Vta1	0	-0.00591601
0.986316	-0.0234836	0.072	0.072	1	0	Cd3d	0	-0.0059838
0.985289	-0.00547922	0.09	0.09	1	0	Dync1h1	0	-0.00643643
0.985172	-0.0113124	0.067	0.067	1	0	Ogdh	0	-0.0064881
0.982405	-0.00015084	0.056	0.056	1	0	Traf3	0	-0.00770927
0.98091	-0.00194423	0.057	0.056	1	0	Chuk	0	-0.00837086
0.977843	-0.000441004	0.103	0.103	1	0	Ccdc59	0	-0.00973102
0.977136	-0.0111403	0.149	0.148	1	0	Pgs1	0	-0.0100449
0.977062	-0.006972	0.052	0.052	1	0	Ppm1h	0	-0.0100777
0.976543	-0.00197071	0.1	0.1	1	0	Sh3kbp1	0	-0.0103085
0.976075	-0.00393987	0.057	0.056	1	0	Erp44	0	-0.0105168
0.975626	-0.00647533	0.106	0.105	1	0	Tmem184b	0	-0.0107168
0.975582	-0.00279582	0.063	0.063	1	0	Ttc1	0	-0.0107363
0.975086	-0.00827616	0.113	0.112	1	0	Oas1a	0	-0.0109569
0.973978	-0.00378004	0.075	0.075	1	0	Taf15	0	-0.0114508
0.973729	-0.00632704	0.117	0.117	1	0	Ankrd17	0	-0.0115617
0.973168	-0.00821012	0.14	0.14	1	0	Yy1	0	-0.0118122
0.972705	-0.0253492	0.115	0.113	1	0	Trim30c	0	-0.0120189
0.972505	-0.00380515	0.151	0.151	1	0	Stag2	0	-0.0121083
0.972142	-0.00672129	0.115	0.115	1	0	Mfsd1	0	-0.0122702
0.969816	-0.0117653	0.107	0.106	1	0	Heca	0	-0.0133108
0.969243	-0.000230641	0.055	0.055	1	0	Uqcc3	0	-0.0135674
0.967702	-0.00689227	0.062	0.061	1	0	Mtm1	0	-0.0142585
0.967398	-0.00249332	0.05	0.05	1	0	Tmem208	0	-0.0143946
0.966775	-0.00393872	0.087	0.087	1	0	Tollip	0	-0.0146747
0.963849	-0.00758295	0.068	0.068	1	0	Peak1	0	-0.0159911
0.96062	-0.01659	0.16	0.157	1	0	Vps26a	0	-0.0174485
0.958047	-0.0110876	0.18	0.178	1	0	Zcchc2	0	-0.0186132
0.958042	-0.00655085	0.073	0.072	1	0	Atf2	0	-0.0186154
0.957448	-0.000910833	0.083	0.083	1	0	Tacstd2	0	-0.0188848
0.956258	-0.00179774	0.062	0.063	1	0	Dcaf11	0	-0.0194248
0.955836	-0.00265529	0.184	0.184	1	0	Qk	0	-0.0196165
0.95502	-0.0122105	0.148	0.147	1	0	Cdc42ep3	0	-0.0199877
0.954952	-0.0109639	0.15	0.149	1	0	Sun2	0	-0.0200184
0.954928	-0.00228168	0.055	0.054	1	0	Ctdnep1	0	-0.0200292
0.954678	-0.00382672	0.057	0.057	1	0	Ppp6c	0	-0.0201432
0.951766	-0.00830183	0.853	0.851	1	0	Pkm	0	-0.0214699
0.950478	-0.000799622	0.075	0.076	1	0	Rpp21	0	-0.0220581
0.949712	-0.0125434	0.2	0.199	1	0	Aprt	0	-0.0224082
0.948612	-0.0139943	0.335	0.33	1	0	Serp1	0	-0.0229112
0.947421	-0.00982472	0.099	0.099	1	0	Itch	0	-0.023457
0.946522	-0.00311417	0.059	0.059	1	0	Zfand2b	0	-0.0238692
0.946177	-0.00406919	0.093	0.092	1	0	Rc3h2	0	-0.0240275
0.946016	-0.015697	0.134	0.132	1	0	Ugcg	0	-0.0241013
0.944276	-0.000667894	0.086	0.087	1	0	Smim4	0	-0.0249008
0.943982	-0.0135557	0.163	0.163	1	0	Bin2	0	-0.0250364
0.943807	-0.00242708	0.054	0.054	1	0	Tcf20	0	-0.0251166
0.94281	-0.037252	0.281	0.271	1	0	AB124611	0	-0.0255756
0.940994	-0.0051709	0.053	0.053	1	0	Rps6kb1	0	-0.026413
0.94037	-0.0122197	0.194	0.193	1	0	Zc3h7a	0	-0.0267011
0.940284	-0.00469004	0.103	0.103	1	0	Ndufb4	0	-0.0267408
0.939594	-0.00239336	0.077	0.077	1	0	Ccng2	0	-0.0270596
0.938533	-0.0049068	0.113	0.113	1	0	Tbc1d2b	0	-0.0275503
0.938425	-0.0653746	0.996	0.994	1	0	Ifi27l2a	0	-0.0276004
0.937921	-0.0302799	0.177	0.176	1	0	Olr1	0	-0.0278339
0.937649	-0.00104725	0.057	0.056	1	0	Ing4	0	-0.0279598
0.937552	-0.0116902	0.111	0.111	1	0	Cdk17	0	-0.0280048
0.936635	-0.00713773	0.103	0.104	1	0	Cpne1	0	-0.0284298
0.93555	-0.0415036	0.172	0.17	1	0	Cwc25	0	-0.0289331
0.934731	-0.00758528	0.101	0.101	1	0	Gatad2b	0	-0.0293134
0.934036	-0.0167832	0.964	0.957	1	0	Ptprc	0	-0.0296363
0.932749	-0.00464631	0.064	0.064	1	0	Rnf31	0	-0.0302354
0.932283	-0.00150721	0.079	0.079	1	0	Eif4g1	0	-0.0304525
0.932107	-0.00528435	0.056	0.055	1	0	Cacybp	0	-0.0305343
0.931835	-0.000652506	0.05	0.049	1	0	Snx13	0	-0.0306609
0.929593	-0.000133584	0.084	0.083	1	0	Zcchc8	0	-0.0317072
0.928755	-0.000739065	0.055	0.056	1	0	Rasa4	0	-0.0320989
0.926485	-0.00216409	0.274	0.271	1	0	Flot1	0	-0.0331615
0.926032	-0.000751426	0.092	0.092	1	0	Kmt2d	0	-0.033374
0.925777	-0.00115562	0.075	0.075	1	0	U2af2	0	-0.0334935
0.925594	-0.00588434	0.071	0.071	1	0	Idnk	0	-0.0335795
0.925199	-0.0513345	0.691	0.685	1	0	Rsad2	0	-0.0337646
0.925096	-0.00386614	0.075	0.076	1	0	Kansl1l	0	-0.0338132
0.924446	-0.0020217	0.095	0.096	1	0	Selenos	0	-0.0341183
0.92431	-0.0189265	0.294	0.289	1	0	Ezr	0	-0.0341822
0.922142	-0.00703439	0.056	0.057	1	0	Sec16a	0	-0.035202
0.921493	-0.00453521	0.088	0.087	1	0	Pbrm1	0	-0.035508
0.9202	-0.00740494	0.085	0.085	1	0	Foxn3	0	-0.0361177
0.919981	-0.00451476	0.146	0.146	1	0	Lamtor1	0	-0.0362211
0.919478	-0.00855866	0.184	0.185	1	0	Tmem167	0	-0.0364588
0.919165	-0.0150748	0.143	0.143	1	0	Crk	0	-0.0366064
0.919154	-9.11336e-05	0.072	0.071	1	0	Kmt2a	0	-0.0366118
0.918151	-0.0152069	0.16	0.158	1	0	Nod1	0	-0.0370859
0.917809	-0.0142252	0.258	0.258	1	0	Arf4	0	-0.0372479
0.917712	-0.00939512	0.21	0.21	1	0	Mob1a	0	-0.0372938
0.917669	-0.00299461	0.116	0.117	1	0	Rcsd1	0	-0.0373142
0.916661	-0.00533178	0.05	0.05	1	0	Rufy4	0	-0.0377913
0.916475	-0.00626288	0.054	0.054	1	0	Clcn4	0	-0.0378792
0.915839	-0.00305188	0.09	0.089	1	0	Cdv3	0	-0.0381809
0.915695	-0.0497186	0.447	0.431	1	0	Dennd4a	0	-0.0382493
0.915093	-0.0120175	0.254	0.251	1	0	Atp1b3	0	-0.0385347
0.914821	-0.00571505	0.132	0.132	1	0	Ptpn2	0	-0.0386639
0.914095	-0.00482986	0.067	0.068	1	0	Ep400	0	-0.0390085
0.913631	-0.0139497	0.05	0.05	1	0	Irak1	0	-0.0392291
0.912185	-0.00258452	0.085	0.084	1	0	Diaph2	0	-0.0399171
0.911472	-0.0022972	0.061	0.061	1	0	Ctdsp2	0	-0.0402566
0.911219	-0.000896396	0.167	0.168	1	0	Psma3	0	-0.040377
0.911091	-0.0104192	0.163	0.163	1	0	Nufip2	0	-0.0404383
0.910381	-0.000395093	0.08	0.079	1	0	Dazap1	0	-0.0407771
0.909959	-0.00433978	0.103	0.101	1	0	Lrch4	0	-0.0409784
0.90978	-0.00399182	0.151	0.149	1	0	Mtmr3	0	-0.0410637
0.908098	-0.000363146	0.107	0.106	1	0	Eif1b	0	-0.0418675
0.907648	-0.00478047	0.117	0.116	1	0	Ppp6r3	0	-0.0420825
0.906841	-0.000379862	0.059	0.058	1	0	Twistnb	0	-0.042469
0.906537	-0.00563845	0.187	0.187	1	0	Sumo1	0	-0.0426144
0.90598	-0.00253349	0.055	0.054	1	0	2023-03-06	0	-0.0428812
0.903826	-0.00404675	0.087	0.086	1	0	Ppme1	0	-0.043915
0.903794	-0.000967037	0.154	0.155	1	0	Purb	0	-0.0439303
0.903694	-0.0115368	0.069	0.067	1	0	Klra17	0	-0.0439787
0.903106	-0.00368326	0.245	0.24	1	0	Nedd9	0	-0.0442614
0.902111	-0.046888	0.223	0.217	1	0	Steap4	0	-0.0447401
0.901839	-0.00982159	0.062	0.062	1	0	Tmem156	0	-0.0448709
0.901451	-0.00982945	0.295	0.293	1	0	Pag1	0	-0.0450578
0.901396	-0.00282497	0.383	0.378	1	0	Srrm2	0	-0.0450843
0.901162	-0.0209316	0.555	0.542	1	0	Sorl1	0	-0.045197
0.901066	-0.0117326	0.169	0.17	1	0	Lims1	0	-0.0452434
0.900919	-0.0146566	0.16	0.156	1	0	Rlim	0	-0.0453143
0.899801	-0.00326814	0.067	0.066	1	0	Tcp1	0	-0.0458535
0.899386	-0.0056732	0.243	0.241	1	0	Nr4a1	0	-0.0460537
0.899296	-0.00661709	0.171	0.171	1	0	Gng12	0	-0.0460971
0.895777	-0.0007428	0.145	0.146	1	0	Sugt1	0	-0.0477999
0.895248	-0.00732684	0.06	0.059	1	0	Cnot6	0	-0.0480565
0.894366	-0.00190878	0.082	0.083	1	0	Exoc5	0	-0.0484849
0.894127	-0.00508364	0.219	0.218	1	0	Phf20l1	0	-0.0486006
0.891986	-0.00561935	0.07	0.069	1	0	Nfyb	0	-0.0496418
0.891936	-0.00620112	0.11	0.111	1	0	Thrap3	0	-0.0496665
0.891757	-0.00811762	0.085	0.084	1	0	Khdc4	0	-0.0497535
0.891267	-0.0111239	0.184	0.182	1	0	Gm49774	0	-0.0499922
0.890648	-0.000294406	0.061	0.06	1	0	Camta2	0	-0.0502941
0.888911	-0.00168631	0.064	0.065	1	0	Coa3	0	-0.0511415
0.888051	-0.00225387	0.104	0.103	1	0	Tspyl1	0	-0.0515623
0.887667	-0.00248226	0.084	0.082	1	0	Mrpl17	0	-0.0517497
0.884506	-0.00442768	0.07	0.069	1	0	Mbp	0	-0.0532993
0.884355	-0.00218428	0.116	0.114	1	0	Micos13	0	-0.0533736
0.884215	-0.0340898	0.432	0.427	1	0	Smchd1	0	-0.0534421
0.883962	-0.0104364	0.191	0.188	1	0	Stk40	0	-0.0535663
0.882215	-0.008588	0.099	0.1	1	0	Creb1	0	-0.0544258
0.881741	-0.0144375	0.096	0.096	1	0	Rsf1	0	-0.054659
0.881721	-0.00590303	0.062	0.062	1	0	Cybc1	0	-0.0546687
0.881541	-0.0194935	0.185	0.181	1	0	Aff1	0	-0.0547573
0.881522	-0.00435985	0.06	0.061	1	0	Gtf2h1	0	-0.054767
0.881173	-0.00317525	0.094	0.095	1	0	Dap	0	-0.0549386
0.880336	-0.0113196	0.134	0.134	1	0	Slk	0	-0.0553516
0.880135	-0.000577294	0.185	0.183	1	0	Bach1	0	-0.0554506
0.879113	-0.0116073	0.18	0.179	1	0	Neurl3	0	-0.0559553
0.878934	-0.00499225	0.057	0.056	1	0	Asxl1	0	-0.056044
0.878932	-0.0182088	0.228	0.226	1	0	Klf3	0	-0.0560446
0.878525	-0.00677869	0.737	0.753	1	0	Elob	0	-0.056246
0.878161	-0.032037	0.404	0.396	1	0	Cux1	0	-0.056426
0.878085	-0.000907741	0.059	0.06	1	0	Strap	0	-0.0564632
0.877448	-4.37129e-05	0.192	0.19	1	0	Ubap2l	0	-0.0567784
0.87593	-0.011449	0.127	0.125	1	0	Gm47230	0	-0.0575307
0.874899	-0.0194197	0.161	0.161	1	0	Sf3b2	0	-0.0580423
0.873491	-0.0155818	0.256	0.25	1	0	Cd82	0	-0.0587415
0.872687	-0.0175722	0.406	0.4	1	0	Cflar	0	-0.0591416
0.871714	-0.00651371	0.11	0.111	1	0	Slc31a1	0	-0.0596258
0.871387	-0.00866261	0.128	0.129	1	0	Higd2a	0	-0.0597888
0.87047	-0.00819157	0.137	0.138	1	0	Prex1	0	-0.060246
0.869475	-0.000513058	0.056	0.055	1	0	Mrpl36	0	-0.0607429
0.869035	-0.00111679	0.141	0.142	1	0	Cox14	0	-0.0609626
0.86756	-0.00264144	0.122	0.123	1	0	Git2	0	-0.0617007
0.866953	-0.00708735	0.073	0.073	1	0	Psmd11	0	-0.0620044
0.865523	-0.00994447	0.173	0.174	1	0	Rbm38	0	-0.0627215
0.864572	-0.00978944	0.219	0.214	1	0	Trip12	0	-0.0631991
0.864412	-0.0140998	0.168	0.164	1	0	Srpk2	0	-0.063279
0.864325	-0.00459164	0.07	0.069	1	0	Cdipt	0	-0.0633229
0.863661	-0.00807461	0.149	0.15	1	0	Nfkbib	0	-0.0636567
0.86224	-0.0156005	0.15	0.148	1	0	Cass4	0	-0.0643716
0.861584	-0.00811353	0.355	0.352	1	0	Apbb1ip	0	-0.0647024
0.859863	-0.0141834	0.166	0.166	1	0	Ifi35	0	-0.0655708
0.859288	-0.00672051	0.05	0.05	1	0	Ndufaf7	0	-0.0658611
0.859283	-0.000686326	0.064	0.065	1	0	Srgap2	0	-0.0658637
0.858954	-0.00800839	0.17	0.17	1	0	Tm9sf3	0	-0.0660299
0.858735	-0.00774467	0.061	0.061	1	0	Itgav	0	-0.066141
0.858237	-0.000286885	0.081	0.083	1	0	Aldh2	0	-0.066393
0.856804	-0.00363923	0.091	0.092	1	0	Ssr1	0	-0.0671184
0.856041	-0.00177405	0.057	0.058	1	0	Dhx8	0	-0.0675053
0.855587	-0.00946972	0.142	0.144	1	0	Itga4	0	-0.0677359
0.855031	-0.00767766	0.119	0.116	1	0	Gnaq	0	-0.0680181
0.852304	-0.000294406	0.061	0.062	1	0	Csnk1g2	0	-0.0694053
0.850662	-0.00443263	0.051	0.052	1	0	Mif4gd	0	-0.0702431
0.850471	-0.00238501	0.075	0.074	1	0	Pan3	0	-0.0703404
0.850342	-0.0126775	0.213	0.208	1	0	Kdm2a	0	-0.0704064
0.849756	-0.0101706	0.139	0.14	1	0	Fkbp8	0	-0.0707055
0.849437	-0.0005606	0.166	0.168	1	0	Srp9	0	-0.070869
0.849273	-0.0240976	0.295	0.291	1	0	H2-Q10	0	-0.0709525
0.847626	-0.00492563	0.244	0.24	1	0	Rab14	0	-0.0717958
0.847131	-0.00149465	0.093	0.095	1	0	Sec14l1	0	-0.0720493
0.846721	-0.00910276	0.309	0.304	1	0	Skil	0	-0.0722595
0.846645	-0.0075169	0.092	0.093	1	0	Cdk13	0	-0.0722985
0.846031	-0.00885274	0.114	0.115	1	0	Hnrnpul1	0	-0.0726135
0.842737	-0.00164798	0.069	0.068	1	0	Mat2a	0	-0.0743077
0.842292	-0.00713867	0.177	0.177	1	0	Zfp869	0	-0.0745374
0.841089	-0.0143487	0.185	0.185	1	0	H13	0	-0.0751583
0.840533	-0.00930868	0.058	0.059	1	0	Sfswap	0	-0.0754451
0.839269	-0.0234653	0.064	0.063	1	0	Mt1	0	-0.0760989
0.83799	-0.0127564	0.081	0.082	1	0	Bsdc1	0	-0.0767611
0.837835	-0.0277504	0.626	0.627	1	0	Tra2a	0	-0.0768413
0.837333	-0.00402186	0.097	0.099	1	0	Lsm4	0	-0.077102
0.837256	-0.0106402	0.939	0.948	1	0	Rpl27	0	-0.0771416
0.837057	-0.0136515	0.136	0.132	1	0	Dclre1c	0	-0.0772451
0.836248	-0.00788608	0.155	0.157	1	0	Klhl2	0	-0.0776647
0.835483	-0.0781352	0.502	0.493	1	0	Klf2	0	-0.0780624
0.835298	-0.00211048	0.058	0.056	1	0	Scamp3	0	-0.0781584
0.834703	-0.0259297	0.147	0.146	1	0	Wbp1l	0	-0.0784681
0.834508	-0.0131593	0.146	0.146	1	0	Kmt2c	0	-0.0785697
0.834319	-0.00412464	0.145	0.143	1	0	Mthfsl	0	-0.0786679
0.833954	-0.0197455	0.089	0.09	1	0	Zfp131	0	-0.0788578
0.833806	-0.00424657	0.103	0.104	1	0	Nr1h2	0	-0.0789351
0.83312	-0.00734285	0.065	0.063	1	0	Mta3	0	-0.0792926
0.833004	-0.0228484	0.296	0.293	1	0	Txnrd1	0	-0.0793531
0.831498	-0.00787062	0.106	0.107	1	0	Mob3a	0	-0.0801389
0.831321	-0.000285362	0.05	0.049	1	0	Scfd1	0	-0.0802314
0.830774	-0.000735773	0.05	0.051	1	0	Zmat5	0	-0.080517
0.828743	-0.00297591	0.056	0.057	1	0	Zfx	0	-0.0815803
0.828547	-0.00268162	0.075	0.073	1	0	Kidins220	0	-0.081683
0.82827	-0.00694979	0.051	0.05	1	0	Cyb5a	0	-0.0818278
0.828065	-0.00696566	0.106	0.108	1	0	Bnip2	0	-0.0819354
0.826658	-0.00179729	0.084	0.083	1	0	Ski	0	-0.082674
0.825754	-0.00454092	0.088	0.089	1	0	Kcmf1	0	-0.0831492
0.8256	-0.00676422	0.121	0.119	1	0	Gmip	0	-0.0832303
0.825135	-0.00464281	0.091	0.092	1	0	Fmr1	0	-0.083475
0.824891	-0.0110565	0.078	0.076	1	0	Cmah	0	-0.0836034
0.824527	-0.00238828	0.054	0.055	1	0	Wipi2	0	-0.0837949
0.824275	-0.00147502	0.131	0.128	1	0	Lamtor2	0	-0.0839279
0.82413	-0.0111523	0.136	0.132	1	0	Tmem243	0	-0.0840044
0.824046	-0.00767886	0.271	0.264	1	0	Ilrun	0	-0.0840487
0.82386	-0.00891428	0.063	0.064	1	0	Smg7	0	-0.0841465
0.823304	-0.0133457	0.449	0.449	1	0	Lcp2	0	-0.0844396
0.823254	-0.00651191	0.285	0.277	1	0	Ppp1r10	0	-0.0844662
0.822592	-0.00397491	0.083	0.081	1	0	Dennd3	0	-0.0848155
0.822194	-0.00639354	0.092	0.094	1	0	Pip5k1a	0	-0.0850258
0.821755	-0.0123478	0.097	0.098	1	0	Abtb1	0	-0.0852576
0.821681	-0.0128344	0.223	0.219	1	0	Dennd5a	0	-0.0852966
0.821214	-0.000144022	0.096	0.095	1	0	Asap1	0	-0.0855439
0.820717	-0.00167076	0.05	0.048	1	0	Zfp710	0	-0.0858067
0.819709	-0.00497517	0.061	0.062	1	0	Plcg2	0	-0.0863404
0.819688	-0.00818177	0.223	0.219	1	0	Cdc42se1	0	-0.0863513
0.81786	-0.0167436	0.343	0.334	1	0	Eloc	0	-0.0873211
0.816849	-0.000510988	0.052	0.051	1	0	Ptpra	0	-0.0878581
0.816292	-0.00412392	0.072	0.073	1	0	Pigx	0	-0.0881547
0.814539	-0.0021431	0.132	0.129	1	0	Dad1	0	-0.0890882
0.813617	-0.0183146	0.186	0.187	1	0	Grcc10	0	-0.08958
0.813449	-0.00639246	0.094	0.095	1	0	Nbeal1	0	-0.0896697
0.812797	-0.00854486	0.086	0.088	1	0	Cwf19l2	0	-0.090018
0.812051	-0.0054827	0.157	0.159	1	0	Mir22hg	0	-0.0904166
0.811975	-0.00151373	0.068	0.07	1	0	Dhx36	0	-0.0904576
0.810413	-0.0159171	0.084	0.085	1	0	Pnpla8	0	-0.0912935
0.810397	-0.0304953	0.08	0.081	1	0	Adrb2	0	-0.091302
0.809364	-0.00118692	0.059	0.06	1	0	Fcf1	0	-0.0918559
0.809209	-0.0031755	0.745	0.763	1	0	Ube2d3	0	-0.0919395
0.808089	-0.000696349	0.091	0.089	1	0	Ube2j2	0	-0.0925409
0.807988	-0.00136579	0.14	0.142	1	0	Acin1	0	-0.0925953
0.807338	-0.00707982	0.228	0.23	1	0	Brd2	0	-0.0929445
0.805958	-0.00188997	0.055	0.057	1	0	Kxd1	0	-0.0936876
0.803292	-0.00774323	0.152	0.148	1	0	Tpr	0	-0.0951264
0.803058	-0.00219082	0.053	0.051	1	0	Arhgap5	0	-0.0952529
0.802704	-0.0108283	0.057	0.058	1	0	Ncoa4	0	-0.0954443
0.802341	-0.0313245	0.492	0.478	1	0	Arg2	0	-0.0956412
0.800733	-0.00254254	0.28	0.276	1	0	Tgfb1	0	-0.096512
0.800672	-0.0199526	0.145	0.146	1	0	Fam129a	0	-0.0965453
0.798866	-0.023153	0.249	0.248	1	0	Capg	0	-0.0975261
0.797663	-0.0121125	0.068	0.069	1	0	Tlr1	0	-0.0981803
0.797595	-0.00153384	0.212	0.214	1	0	Mycbp2	0	-0.0982175
0.796019	-0.00907634	0.057	0.058	1	0	Rgs14	0	-0.0990766
0.795723	-0.00523906	0.084	0.086	1	0	Abca7	0	-0.0992379
0.7957	-0.00710433	0.055	0.053	1	0	Pdzd8	0	-0.0992508
0.794976	-0.0216754	0.081	0.079	1	0	Tinf2	0	-0.0996462
0.794766	-0.0193284	0.364	0.363	1	0	Ppt1	0	-0.0997608
0.793702	-0.00716526	0.06	0.061	1	0	Rps6ka3	0	-0.100343
0.793535	-0.00678296	0.189	0.191	1	0	Ptp4a2	0	-0.100434
0.791654	-0.00823701	0.069	0.07	1	0	Ecpas	0	-0.101465
0.789913	-0.0188894	0.351	0.35	1	0	Tmed5	0	-0.102421
0.789853	-0.00798792	0.203	0.206	1	0	Tab2	0	-0.102454
0.789823	-0.00557437	0.05	0.051	1	0	Rnps1	0	-0.10247
0.787029	-0.00544951	0.057	0.059	1	0	Prelid3b	0	-0.104009
0.786886	-0.0213617	0.57	0.564	1	0	Adam8	0	-0.104088
0.785834	-0.0428322	0.613	0.611	1	0	Ddx6	0	-0.104669
0.784412	-0.0169595	0.084	0.084	1	0	Stat4	0	-0.105455
0.784191	-0.00783644	0.063	0.064	1	0	Alyref	0	-0.105578
0.784135	-0.0020511	0.103	0.105	1	0	Hist1h1e	0	-0.105609
0.783502	-0.00664907	0.058	0.056	1	0	Fbxw11	0	-0.10596
0.783273	-0.00476567	0.106	0.108	1	0	Usp9x	0	-0.106087
0.782553	-0.000382454	0.067	0.065	1	0	Sgta	0	-0.106486
0.781738	-0.00130619	0.099	0.101	1	0	Eid1	0	-0.106939
0.780205	-0.00805072	0.063	0.064	1	0	Hps3	0	-0.107791
0.779868	-0.0237967	0.185	0.186	1	0	Ep300	0	-0.107979
0.778662	-0.0131971	0.067	0.069	1	0	Mob1b	0	-0.108651
0.778195	-0.00505097	0.05	0.052	1	0	Fryl	0	-0.108912
0.77715	-0.00440786	0.052	0.051	1	0	Ctbp1	0	-0.109495
0.777144	-0.0079493	0.065	0.063	1	0	Dcaf8	0	-0.109499
0.776939	-0.0105288	0.073	0.07	1	0	Etv3	0	-0.109613
0.775605	-0.0541617	0.263	0.259	1	0	Gls	0	-0.110359
0.775414	-0.00366111	0.081	0.083	1	0	Gtf2a1	0	-0.110467
0.775067	-0.071596	0.063	0.061	1	0	Stfa1	0	-0.110661
0.774947	-0.0212451	0.242	0.243	1	0	Sbno1	0	-0.110728
0.774793	-0.00195801	0.308	0.302	1	0	Cltc	0	-0.110814
0.774477	-0.00802983	0.058	0.06	1	0	Yipf3	0	-0.110991
0.774418	-0.0070604	0.054	0.055	1	0	Uimc1	0	-0.111025
0.77327	-0.00571338	0.084	0.086	1	0	Txndc9	0	-0.111669
0.772948	-0.00336226	0.303	0.304	1	0	Rock1	0	-0.11185
0.772787	-0.0274138	0.484	0.475	1	0	Sp140	0	-0.11194
0.772271	-0.012945	0.056	0.053	1	0	Stard7	0	-0.11223
0.770165	-0.0148196	0.134	0.13	1	0	Cdk12	0	-0.113416
0.768637	-0.00488852	0.05	0.051	1	0	Mgat1	0	-0.114279
0.768333	-0.00312164	0.115	0.117	1	0	Sltm	0	-0.11445
0.768327	-0.00870437	0.119	0.115	1	0	Washc4	0	-0.114454
0.766262	-0.00040146	0.3	0.295	1	0	Selenon	0	-0.115623
0.765647	-0.00309616	0.062	0.064	1	0	Acbd5	0	-0.115971
0.765482	-0.00259324	0.057	0.059	1	0	Fam173a	0	-0.116065
0.765041	-0.00185532	0.06	0.062	1	0	Taf12	0	-0.116315
0.764613	-0.0113566	0.592	0.586	1	0	Ndel1	0	-0.116558
0.7646	-0.00963404	0.063	0.065	1	0	Plin3	0	-0.116566
0.764162	-0.00402805	0.126	0.129	1	0	Srpr	0	-0.116815
0.764124	-0.00127231	0.054	0.052	1	0	Kif2a	0	-0.116836
0.76383	-0.0157326	0.143	0.145	1	0	Pdcd6ip	0	-0.117004
0.763025	-0.0129081	0.125	0.127	1	0	Zfp207	0	-0.117461
0.762181	-0.0204554	0.11	0.111	1	0	Mrgpra2a	0	-0.117942
0.76074	-0.0124248	0.098	0.1	1	0	Kdm5b	0	-0.118764
0.758908	-0.00972274	0.122	0.123	1	0	Ifnar1	0	-0.119811
0.756327	-0.0218484	0.255	0.256	1	0	Rgs2	0	-0.121291
0.755332	-0.00824714	0.316	0.307	1	0	Prkcd	0	-0.121862
0.755151	-0.00659605	0.073	0.074	1	0	Cep170	0	-0.121966
0.754194	-0.0160796	0.052	0.053	1	0	Naa60	0	-0.122517
0.753558	-0.00419981	0.11	0.112	1	0	Dnajb1	0	-0.122883
0.750999	-0.00877122	0.107	0.109	1	0	Timm13	0	-0.124361
0.750522	-0.00333993	0.074	0.076	1	0	Supt6	0	-0.124637
0.748565	-0.0170187	0.311	0.302	1	0	Erbin	0	-0.12577
0.747026	-0.0278962	0.268	0.271	1	0	Ifit3b	0	-0.126664
0.746271	-0.00637473	0.069	0.071	1	0	Akap9	0	-0.127104
0.746082	-0.0131776	0.139	0.142	1	0	Wapl	0	-0.127214
0.745839	-0.0038548	0.088	0.085	1	0	Epc1	0	-0.127355
0.745181	-0.0046377	0.058	0.06	1	0	Upf1	0	-0.127738
0.743821	-0.00250697	0.055	0.057	1	0	Cox16	0	-0.128531
0.743626	-0.000111919	0.07	0.068	1	0	Numa1	0	-0.128645
0.743388	-0.00716886	0.338	0.342	1	0	Arf1	0	-0.128784
0.742931	-0.00305301	0.071	0.074	1	0	Commd4	0	-0.129052
0.740194	-0.00998848	0.085	0.087	1	0	Lbh	0	-0.130654
0.740088	-0.0162991	0.522	0.521	1	0	Gadd45a	0	-0.130717
0.739187	-0.00911583	0.07	0.072	1	0	Numb	0	-0.131246
0.738654	-0.00496595	0.09	0.092	1	0	Rp9	0	-0.131559
0.738509	-0.0176122	0.989	0.988	1	0	Fxyd5	0	-0.131644
0.738331	-0.0105191	0.125	0.127	1	0	Tmem71	0	-0.131749
0.737997	-0.00207337	0.085	0.082	1	0	Dda1	0	-0.131945
0.737184	-0.000303382	0.283	0.285	1	0	Esd	0	-0.132424
0.736828	-0.0150084	0.081	0.083	1	0	Nsun6	0	-0.132634
0.736226	-0.0119799	0.111	0.113	1	0	Ifngr2	0	-0.132989
0.734977	-0.00144206	0.051	0.049	1	0	Rnf181	0	-0.133726
0.734807	-0.00542606	0.06	0.062	1	0	Supt16	0	-0.133827
0.73404	-0.00749859	0.099	0.101	1	0	Pde7b	0	-0.134281
0.733211	-0.000424508	0.05	0.048	1	0	Atxn7	0	-0.134771
0.733088	-0.00381827	0.087	0.085	1	0	Cntrl	0	-0.134844
0.732646	-0.0288341	0.525	0.517	1	0	Rab8b	0	-0.135106
0.732355	-0.00531595	0.131	0.127	1	0	Atp6ap1	0	-0.135278
0.73225	-0.0125968	0.08	0.082	1	0	Slc35a5	0	-0.135341
0.732013	-0.00148053	0.08	0.077	1	0	Stx5a	0	-0.135481
0.731721	-0.00986288	0.14	0.142	1	0	Zcchc7	0	-0.135654
0.730599	-0.0047338	0.053	0.055	1	0	Phb2	0	-0.136321
0.730306	-0.00614994	0.057	0.055	1	0	Relt	0	-0.136495
0.730097	-0.00713406	0.085	0.087	1	0	Tob2	0	-0.136619
0.729182	-0.0166668	0.052	0.053	1	0	H2-DMb1	0	-0.137164
0.729069	-0.000517145	0.053	0.056	1	0	Tmem120a	0	-0.137231
0.728652	-0.00215222	0.05	0.051	1	0	Trappc6a	0	-0.13748
0.728628	-0.00289815	0.216	0.211	1	0	Gabarapl2	0	-0.137494
0.727894	-0.00686282	0.296	0.3	1	0	Rab8a	0	-0.137932
0.727119	-0.0229516	0.184	0.185	1	0	Xpo6	0	-0.138395
0.72568	-0.0100903	0.109	0.111	1	0	Ipcef1	0	-0.139255
0.725517	-0.0248338	0.121	0.122	1	0	Pdlim5	0	-0.139352
0.725505	-0.0183326	0.934	0.941	1	0	Serf2	0	-0.139359
0.724228	-0.00370579	0.245	0.238	1	0	Ube2h	0	-0.140124
0.72353	-0.022311	0.149	0.151	1	0	Pxk	0	-0.140543
0.72344	-0.0083939	0.142	0.137	1	0	Dop1b	0	-0.140598
0.72335	-0.00509308	0.116	0.119	1	0	Pnkp	0	-0.140652
0.722796	-0.00456659	0.114	0.116	1	0	Cdc42ep2	0	-0.140984
0.720515	-0.015376	0.493	0.478	1	0	Xbp1	0	-0.142357
0.71969	-0.00529917	0.115	0.118	1	0	Manf	0	-0.142854
0.718734	-0.00235587	0.059	0.061	1	0	Pnn	0	-0.143432
0.718649	-0.0343	0.444	0.445	1	0	Wnk1	0	-0.143483
0.717567	-0.0150311	0.09	0.092	1	0	Rnf38	0	-0.144138
0.716883	-0.00537467	0.071	0.073	1	0	Nemf	0	-0.144551
0.714894	-0.017393	0.066	0.067	1	0	Def6	0	-0.145758
0.714596	-0.0262527	0.218	0.219	1	0	Tlr13	0	-0.145939
0.712775	-0.0200289	0.183	0.184	1	0	Gdi1	0	-0.147047
0.712088	-0.0077252	0.048	0.05	1	0	Gtdc1	0	-0.147466
0.711871	-0.0217897	0.113	0.115	1	0	Vcpip1	0	-0.147599
0.709634	-0.00104107	0.144	0.14	1	0	Magoh	0	-0.148965
0.70774	-0.00788241	0.07	0.072	1	0	Ubr5	0	-0.150126
0.706108	-0.00536112	0.077	0.08	1	0	Tram1	0	-0.151129
0.705683	-0.0142897	0.053	0.055	1	0	Cdc42ep4	0	-0.15139
0.705533	-0.000417989	0.074	0.077	1	0	Brd7	0	-0.151483
0.703698	-0.0114879	0.062	0.064	1	0	Pak1ip1	0	-0.152614
0.70353	-0.0111908	0.062	0.064	1	0	Letm2	0	-0.152717
0.703266	-0.00863465	0.086	0.082	1	0	Suz12	0	-0.15288
0.701967	-0.0170553	0.255	0.247	1	0	Jak2	0	-0.153683
0.701527	-0.0283796	0.262	0.262	1	0	Prelid1	0	-0.153956
0.698863	-0.0123504	0.169	0.172	1	0	Fndc3b	0	-0.155608
0.69742	-0.00601117	0.053	0.055	1	0	Psmg4	0	-0.156506
0.696181	-0.00791789	0.101	0.104	1	0	Cpne3	0	-0.157278
0.69614	-0.0121244	0.132	0.135	1	0	Tuba1b	0	-0.157303
0.694486	-0.00570118	0.116	0.119	1	0	Snx6	0	-0.158336
0.694381	-0.00487006	0.138	0.141	1	0	Chka	0	-0.158402
0.693798	-0.0118374	0.216	0.219	1	0	Nrd1	0	-0.158767
0.693766	-0.00970871	0.068	0.07	1	0	Eif4b	0	-0.158787
0.693113	-0.00474479	0.186	0.19	1	0	Gch1	0	-0.159196
0.692428	-0.0246798	0.09	0.091	1	0	Irgm2	0	-0.159625
0.692194	-0.0463447	0.27	0.263	1	0	F3	0	-0.159772
0.689723	-0.0199403	0.256	0.257	1	0	Sbno2	0	-0.161325
0.689714	-0.00555436	0.074	0.077	1	0	Cdc40	0	-0.161331
0.689556	-0.0220405	0.133	0.135	1	0	Hnrnpab	0	-0.161431
0.689493	-0.014348	0.062	0.064	1	0	Unc45a	0	-0.16147
0.688715	-0.00461346	0.058	0.061	1	0	Brd9	0	-0.16196
0.688157	-0.0209514	0.118	0.12	1	0	Gm46224	0	-0.162313
0.6879	-0.0119725	0.097	0.099	1	0	Cr1l	0	-0.162474
0.687628	-0.00818656	0.077	0.08	1	0	Ufm1	0	-0.162646
0.687627	-0.00899544	0.146	0.149	1	0	Rab24	0	-0.162647
0.686594	-0.00145966	0.065	0.068	1	0	Trim8	0	-0.1633
0.686312	-0.00104608	0.074	0.071	1	0	Ppm1a	0	-0.163478
0.685984	-0.0385195	0.364	0.363	1	0	2310001H17Rik	0	-0.163686
0.685868	-0.0161671	0.076	0.079	1	0	Parp4	0	-0.16376
0.685379	-0.0031657	0.06	0.057	1	0	Trim33	0	-0.164069
0.68468	-0.00619535	0.062	0.064	1	0	Malsu1	0	-0.164512
0.683559	-1.00631e-05	0.054	0.057	1	0	Phf14	0	-0.165224
0.682843	-0.00285558	0.061	0.063	1	0	Srp72	0	-0.165679
0.682834	-0.00571244	0.047	0.05	1	0	Sppl3	0	-0.165685
0.68267	-0.0145876	0.103	0.105	1	0	Mapk1ip1l	0	-0.165789
0.68164	-0.00718759	0.097	0.1	1	0	Cyfip2	0	-0.166445
0.681138	-0.00807225	0.106	0.109	1	0	BC005624	0	-0.166765
0.680124	-0.00718496	0.079	0.082	1	0	Cnot1	0	-0.167412
0.678477	-0.000189975	0.068	0.065	1	0	Tnks2	0	-0.168465
0.678424	-0.00824714	0.093	0.096	1	0	Arnt	0	-0.168499
0.677784	-0.0211291	0.102	0.105	1	0	AC149090.1	0	-0.168908
0.676214	-0.0246818	0.109	0.111	1	0	Tmem154	0	-0.169916
0.676007	-0.00742665	0.108	0.104	1	0	Sft2d2	0	-0.170049
0.674551	-0.0109879	0.133	0.136	1	0	Ccnt1	0	-0.170985
0.673925	-0.125655	0.367	0.365	1	0	Tnf	0	-0.171388
0.672732	-0.0258357	0.337	0.33	1	0	Rhoh	0	-0.172158
0.672325	-0.0186096	0.224	0.226	1	0	Chp1	0	-0.172421
0.672248	-0.01827	0.486	0.486	1	0	Rap1b	0	-0.172471
0.672111	-0.00664527	0.06	0.063	1	0	Pitpnc1	0	-0.172559
0.672104	-0.00469619	0.089	0.092	1	0	Mrps24	0	-0.172563
0.67181	-0.0104824	0.14	0.135	1	0	Rilpl2	0	-0.172754
0.671541	-0.00650823	0.07	0.072	1	0	Cct2	0	-0.172927
[truncated: 115,665 more rows]
