# Supplementary material for: LYVE-1–expressing Macrophages Modulate the Hyaluronan-containing Extracellular Matrix in the Mammary Stroma and Contribute to Mammary Tumor Growth
Source: Cancer Res Commun. 2024 May 31;4(5):1380–97. doi: 10.1158/2767-9764.CRC-24-0205 (PMC11141485; doi:10.1158/2767-9764.CRC-24-0205)
Supplement: Supplementary Table 4 — Table depicting total cell counts for each scRNA-seq cluster in both Lyve1CreCsfrfl/fl and Csfrfl/fl mice. [file crc-24-0205-s04.xlsx]

## Sheet: Round1 Cluster numbers
Table S4: scRNA-seq macrophage cell counts Table depicting total cell counts for each scRNA-seq cluster in both Lyve1CreCsfrfl/fl and Csfrfl/fl mice.
Round1 Cluster	tum1LyveCre	tum1NoCre	tum2LyveCre	tum2NoCre
0	1989	1727	837	1966
1	776	1241	638	1221
2	710	478	361	533
3	516	530	338	692
4	435	920	315	339
5	493	566	383	517
6	628	398	380	512
7	184	977	120	383
8	491	276	486	384
9	253	409	223	513
10	235	445	261	226
11	222	128	126	164
12	71	349	89	88
13	107	145	78	207
14	56	93	50	39
15	3	10	59	2
16	4	7	27	0
